# Supplementary material for: Ensemble of coupling forms and networks among brain rhythms as function of states and cognition
Source: Commun Biol. 2022 Jan 21;5:82. doi: 10.1038/s42003-022-03017-4 (PMC8782865; doi:10.1038/s42003-022-03017-4)
Supplement: Supplementary file 3 — Supplementary Data 1 [file 42003_2022_3017_MOESM3_ESM.xlsx]

## Sheet: fig1a_CD_rel_band_pwr
\delta	\theta	\alpha	\sigma	\beta	\gamma
0.797515	0.0364774	0.0396709	0.0385189	0.0422529	0.0455653
0.768727	0.0440062	0.0308482	0.029069	0.0544764	0.0728735
0.665754	0.067354	0.0530381	0.0469595	0.0632698	0.103624
0.385639	0.0885264	0.115224	0.104328	0.0837027	0.22258
0.925767	0.0257974	0.0115997	0.00647224	0.00695902	0.0234049
0.769357	0.0845801	0.0358264	0.0253417	0.0131401	0.0717549
0.882168	0.0348761	0.0120637	0.0130577	0.0219302	0.035904
0.953207	0.0203132	0.0065887	0.00538116	0.00825871	0.00625089
0.819155	0.0518447	0.0241685	0.0357917	0.024689	0.0443514
0.898028	0.0229806	0.0153859	0.0231211	0.0150498	0.0254351
0.608611	0.0584983	0.0685011	0.0991592	0.0726123	0.0926177
0.816243	0.0528627	0.051939	0.0178632	0.020345	0.0407472
0.728275	0.0904855	0.0608131	0.0304466	0.0350824	0.0548977
0.901231	0.0486594	0.0165745	0.00673386	0.0104489	0.0163525
0.892198	0.0249568	0.0127244	0.0231811	0.0101456	0.0367939
0.877482	0.0302175	0.045102	0.0187078	0.00957486	0.0189153
0.73187	0.0360896	0.150708	0.0375418	0.023541	0.0202495
0.508767	0.0599517	0.219963	0.0985594	0.0493336	0.0634254
0.868961	0.0176288	0.0309151	0.031398	0.0217957	0.0293012
0.916067	0.0342085	0.0159613	0.0130029	0.00747487	0.0132858
0.699747	0.0817452	0.0718235	0.0624261	0.0296169	0.054641
0.73774	0.0819421	0.0336133	0.0409118	0.0366805	0.0691118
0.907096	0.032129	0.0144608	0.0108685	0.015417	0.0200288
0.561196	0.0541711	0.0795069	0.145054	0.0948281	0.0652435
0.61487	0.101989	0.0586796	0.114099	0.0758824	0.0344797
0.880274	0.0478863	0.0221857	0.00972406	0.0292159	0.0107137
0.924968	0.0103942	0.0152876	0.00800242	0.0230347	0.0183134
0.923073	0.0204032	0.0139394	0.011468	0.0144626	0.0166539
0.79333	0.0616334	0.051532	0.0377077	0.0252674	0.0305298
0.906248	0.025141	0.0201133	0.0217289	0.0142965	0.0124723
0.809679	0.0696893	0.0253781	0.0321193	0.025291	0.0378428
0.958404	0.0211726	0.00966822	0.00348595	0.00342325	0.00384569
0.930588	0.0166933	0.0215178	0.0110328	0.00899439	0.0111737
0.912754	0.0238201	0.0244227	0.012016	0.0131841	0.0138028
0.823956	0.0379556	0.0338134	0.0380206	0.0324546	0.0338002
0.915295	0.0262737	0.0172287	0.0188671	0.0114251	0.0109103
0.618512	0.0472296	0.131348	0.0765705	0.0603993	0.0659403
0.708184	0.0679449	0.089693	0.0328976	0.0558158	0.0454651
0.41951	0.0712055	0.0266103	0.109564	0.196601	0.176508
0.30221	0.0749713	0.0330389	0.127643	0.247568	0.214568
0.795166	0.0594648	0.0338568	0.0315614	0.035401	0.0445498
0.838541	0.0626662	0.025684	0.0235055	0.0238174	0.0257859
0.90337	0.0315457	0.0113468	0.0114651	0.0148725	0.0274002
0.934893	0.0173197	0.0094978	0.00616227	0.0134205	0.0187064
0.920783	0.0207428	0.0175558	0.00846836	0.022873	0.00957734
0.920619	0.0202455	0.023195	0.0084594	0.0119406	0.0155406
0.936972	0.0265238	0.0136346	0.00801032	0.00811415	0.0067447
0.466509	0.199315	0.0717818	0.115895	0.0847967	0.0617026
0.751614	0.0423164	0.0681676	0.0581135	0.0503464	0.0294422
0.479054	0.10971	0.15364	0.0689202	0.125285	0.0633903
0.69983	0.0467762	0.0455451	0.0553085	0.0326708	0.119869
0.328019	0.1362	0.112465	0.0630315	0.115859	0.244426
0.834568	0.0510494	0.0367973	0.0278916	0.0368743	0.0128189
0.770383	0.0659015	0.0677391	0.0315784	0.0387091	0.0256887
0.903003	0.0273684	0.0220394	0.0136149	0.00863592	0.025338
0.687084	0.0770361	0.0519984	0.0365759	0.0708526	0.0764528
0.553897	0.0836443	0.102509	0.121605	0.0657586	0.0725852
0.689713	0.0576777	0.061897	0.0894251	0.0567504	0.0445366
0.637381	0.0528333	0.0566716	0.0875358	0.0983149	0.0672635
0.692075	0.0665767	0.0538436	0.0749233	0.0547367	0.0578448
0.421582	0.153645	0.0772321	0.142003	0.0952185	0.110318
0.488129	0.0938499	0.0826185	0.11945	0.123746	0.092207
0.725977	0.0752165	0.0490241	0.0400093	0.0535676	0.0562056
0.866374	0.0105969	0.0382312	0.0241697	0.0325421	0.0280861
0.628751	0.0829367	0.0703309	0.054706	0.0682623	0.0950131
0.706173	0.0512784	0.0607953	0.0719095	0.0409244	0.0689196
0.566652	0.0403983	0.0679011	0.0533565	0.061825	0.209867
0.426474	0.0294093	0.0602518	0.0896093	0.0750502	0.319206
0.512264	0.101106	0.0912607	0.0744418	0.0773891	0.143538
0.693868	0.0839358	0.0687327	0.0435276	0.0701897	0.0397459
0.695715	0.0987664	0.0752025	0.0354921	0.0543679	0.0404558
0.810335	0.0751335	0.0337917	0.0219568	0.0371823	0.0216007
0.84074	0.0271829	0.0603599	0.0188945	0.0339981	0.0188251
0.737832	0.0943234	0.0806307	0.0212119	0.0368719	0.0291296
0.705894	0.0810949	0.0874001	0.0494023	0.0398895	0.0363188
0.875569	0.0236375	0.049625	0.022547	0.0136319	0.0149898
0.890983	0.0151193	0.0473944	0.012752	0.0230357	0.0107154
0.930079	0.0141794	0.0205833	0.0207199	0.00752224	0.00691657
0.906407	0.0173346	0.0235143	0.0198758	0.00897134	0.023897
0.660503	0.0542446	0.0653847	0.0942717	0.0665854	0.0590106
0.624145	0.0815372	0.0806447	0.127982	0.0491489	0.0365429
0.942066	0.0182879	0.00805056	0.0176941	0.0100353	0.00386661
0.811096	0.0377466	0.0402312	0.0236179	0.0563528	0.0309551
0.774222	0.0341605	0.0542934	0.0431889	0.0558831	0.0382524
0.868849	0.0204722	0.0311719	0.033566	0.0251038	0.0208372
0.827573	0.0561834	0.0274949	0.034687	0.0290641	0.0249973
0.732552	0.0829758	0.04732	0.0537445	0.0470072	0.0364002
0.669351	0.133871	0.0510022	0.0649938	0.0452708	0.035511
0.769992	0.041779	0.0994981	0.0459032	0.026899	0.0159291
0.240731	0.0742035	0.419483	0.0998674	0.111864	0.0538519
0.297605	0.113132	0.239296	0.0460147	0.172875	0.131078
0.502954	0.0910709	0.125205	0.0642348	0.136655	0.0798799
0.619876	0.0710615	0.0364578	0.138877	0.0910962	0.0426316
0.875168	0.0427851	0.0206996	0.0201645	0.0240716	0.0171107
0.803723	0.0425642	0.0421785	0.0245572	0.0451414	0.0418359
0.597997	0.0848585	0.105255	0.0891731	0.0725738	0.050143
0.621043	0.0749256	0.0772384	0.0882609	0.0946818	0.0438503
0.664009	0.0734801	0.0522688	0.0206685	0.0989094	0.090664
0.559995	0.0666101	0.0842864	0.0693198	0.111262	0.108527
0.654826	0.09171	0.0860635	0.0440293	0.0618334	0.0615382
0.828042	0.0542354	0.0371748	0.0289283	0.0179885	0.0336306
0.736665	0.120262	0.0294402	0.0446875	0.0314318	0.0375136
0.671635	0.0822655	0.0794441	0.0627618	0.0337065	0.0701871
0.600659	0.072108	0.0609831	0.0910125	0.0630648	0.112172
0.415771	0.0820921	0.102004	0.122529	0.148172	0.129432
0.840695	0.0418236	0.0477414	0.0306847	0.0218834	0.017172
0.849777	0.0353577	0.0289415	0.0268437	0.0363968	0.0226829
0.89144	0.0203632	0.0123107	0.0354203	0.0160012	0.0244645
0.802935	0.0370201	0.0445857	0.0304566	0.047543	0.0374599
0.376059	0.107792	0.10112	0.145808	0.134077	0.135145
0.521585	0.136789	0.143467	0.0885042	0.0444579	0.0651977
0.793413	0.0435591	0.0582523	0.0334174	0.0254128	0.0459458
0.40756	0.194689	0.112586	0.116951	0.0703751	0.0978392
0.538378	0.112056	0.0896445	0.126346	0.0474259	0.0861501
0.904593	0.0260964	0.0141246	0.0282943	0.015408	0.0114836
0.930756	0.0109014	0.0212343	0.0156614	0.0134082	0.00803882
0.90027	0.031104	0.0173901	0.0208232	0.0240181	0.00639483
0.830663	0.057813	0.0255482	0.0497242	0.017	0.0192513
0.879646	0.0453988	0.0251949	0.0196542	0.00961001	0.0204958
0.716441	0.0909939	0.067289	0.0581803	0.0422129	0.0248824
0.892381	0.0307107	0.0195592	0.0237944	0.0169097	0.0166449
0.593582	0.111433	0.100095	0.046018	0.0614877	0.0873836
0.846549	0.0447526	0.0328924	0.0239099	0.0272807	0.0246156
0.714294	0.073071	0.0484616	0.0791923	0.0327285	0.052253
0.57478	0.0722823	0.131347	0.0871878	0.0807818	0.0536209
0.711498	0.0775464	0.0845621	0.0401742	0.0488051	0.0374143
0.882233	0.0385561	0.02033	0.0151586	0.0242717	0.0194505
0.807806	0.0647473	0.0327151	0.029955	0.0392485	0.0255278
0.404095	0.213002	0.0761937	0.137836	0.103874	0.0649992
0.479693	0.164784	0.063952	0.137846	0.0894425	0.0642825
0.447851	0.19482	0.0929764	0.0909552	0.0706931	0.102704
0.740013	0.0626764	0.102869	0.0308018	0.025004	0.0386356
0.840123	0.027887	0.0561953	0.0269724	0.0267283	0.0220942
0.505088	0.0892515	0.097815	0.099713	0.105045	0.103087
0.441827	0.128764	0.167089	0.0951341	0.0795645	0.0876213
0.578735	0.150214	0.124791	0.0432577	0.0512339	0.0517684
0.776909	0.0888581	0.0421243	0.0202997	0.0273342	0.0444747
0.673375	0.0976083	0.0671789	0.0287625	0.0530046	0.0800702
0.6167	0.0845044	0.0902529	0.0554415	0.0639348	0.0891668
0.275029	0.125645	0.124133	0.140619	0.15396	0.180614
0.510936	0.116237	0.0692384	0.10515	0.0793413	0.119097
0.7211	0.0748125	0.0850975	0.0511681	0.0398206	0.0280012
0.614987	0.0605991	0.150561	0.0922575	0.0331443	0.0484511
0.569117	0.087075	0.0812126	0.160379	0.0463272	0.0558887
0.774407	0.0430951	0.0714822	0.0486938	0.028969	0.0333528
0.892981	0.0304964	0.0167158	0.0228323	0.0189403	0.0180345
0.9548	0.00742118	0.00794999	0.00711973	0.0180646	0.0046445
0.951183	0.0113736	0.0110543	0.0119686	0.00879601	0.00562467
0.819843	0.0583758	0.0329106	0.0524396	0.0152629	0.0211681
0.619409	0.16543	0.0475778	0.0665953	0.046832	0.054156
0.588209	0.0685677	0.0513208	0.110518	0.0994961	0.0818886
0.365293	0.118925	0.128878	0.117822	0.0992852	0.169797
0.504174	0.089623	0.100377	0.114011	0.0894018	0.102413
0.378916	0.142857	0.0880325	0.159359	0.132513	0.0983217
0.586063	0.0990828	0.0583109	0.11744	0.0853641	0.0537393
0.818156	0.033266	0.0239014	0.0363872	0.0646074	0.0236825
0.571971	0.05829	0.0831124	0.108059	0.0831412	0.0954271
0.876218	0.0325313	0.0161912	0.0393939	0.0140642	0.0216018
0.801401	0.0688208	0.024661	0.0372228	0.0297884	0.0381057
0.90449	0.0371073	0.0129549	0.0135119	0.0124832	0.0194521
0.78096	0.0585585	0.0573814	0.0226365	0.0125623	0.0679013
0.448971	0.107359	0.141041	0.0756483	0.0852886	0.141692
0.354132	0.148074	0.144228	0.0993138	0.107173	0.14708
0.698024	0.0892194	0.0442565	0.068168	0.0334278	0.0669046
0.413847	0.114803	0.114886	0.114693	0.116239	0.125531
0.243252	0.0692104	0.134989	0.199354	0.221973	0.131222
0.446803	0.0833822	0.0807762	0.154648	0.101069	0.133321
0.631938	0.12373	0.034158	0.0701902	0.0690896	0.070894
0.782922	0.0724666	0.0261273	0.0474261	0.040035	0.0310233
0.60199	0.106226	0.0782456	0.076213	0.0843425	0.0529822
0.782038	0.0502606	0.0502037	0.0406491	0.042874	0.0339747
0.893161	0.0322237	0.0158499	0.014573	0.0175578	0.0266342
0.829194	0.0300753	0.0377878	0.0268387	0.0256439	0.0504598
0.872915	0.0329257	0.029545	0.0202958	0.0132882	0.03103
0.766035	0.0623825	0.0526698	0.0352003	0.0318528	0.0518592
0.623697	0.0622416	0.0865693	0.0495864	0.0290748	0.148831
0.717213	0.049864	0.0566468	0.0443991	0.0352281	0.0966491
0.616626	0.0818261	0.0727741	0.0574022	0.0581095	0.113262
0.855818	0.057563	0.0242304	0.0146157	0.0179441	0.0298293
0.955691	0.0109222	0.00515045	0.00561672	0.00746457	0.0151555
0.909891	0.0336643	0.0144634	0.00946371	0.0109198	0.0215977
0.878683	0.0483825	0.0163741	0.0142579	0.0196111	0.0226914
0.476729	0.124786	0.0872778	0.0477545	0.122531	0.140922
0.312497	0.13026	0.0975913	0.0897696	0.248139	0.121743
0.720037	0.0470411	0.0569285	0.060555	0.0409117	0.0745272
0.865656	0.032402	0.0291245	0.0276906	0.0257356	0.0193914
0.795118	0.0247396	0.0151042	0.0423323	0.093798	0.028908
0.696397	0.0484592	0.0303208	0.0735529	0.0713834	0.0798866
0.582319	0.091982	0.0515005	0.0802935	0.0480323	0.145873
0.829992	0.0504485	0.0326812	0.0352027	0.0269111	0.0247642
0.336	0.208023	0.136938	0.120464	0.116651	0.0819233
0.192924	0.138825	0.167357	0.164457	0.227606	0.108832
0.745749	0.0726977	0.0418852	0.0413064	0.0651017	0.0332599
0.837238	0.0295024	0.0459449	0.0420418	0.015684	0.0295888
0.777097	0.0414981	0.0521992	0.0529448	0.0334365	0.0428246
0.726553	0.0982067	0.0220132	0.0556515	0.0528331	0.0447426
0.488183	0.123083	0.100427	0.0529974	0.142251	0.0930584
0.562072	0.0682313	0.09582	0.0457555	0.0298637	0.198257
0.650023	0.0574287	0.0748192	0.036259	0.0338386	0.147632
0.574215	0.0417058	0.18072	0.0285022	0.110924	0.0639323
0.717209	0.032248	0.131239	0.0294966	0.0617552	0.0280525
0.594785	0.0733805	0.0709995	0.0924206	0.0956931	0.0727218
0.815936	0.0383455	0.03963	0.0237083	0.0473913	0.0349892
0.849597	0.0257417	0.0385007	0.0207601	0.028293	0.0371081
0.882028	0.0361635	0.0184284	0.0301781	0.0126213	0.020581
0.901124	0.0297011	0.0138632	0.025625	0.0107708	0.0189162
0.90231	0.0279826	0.0244275	0.0089497	0.0131953	0.0231349
0.878512	0.0454092	0.0152832	0.0141829	0.0149962	0.0316167
0.780284	0.0534757	0.112177	0.00527893	0.0191583	0.0296257
0.75087	0.031252	0.138956	0.0240689	0.0233156	0.0315376
0.812943	0.0235702	0.0766707	0.0233633	0.0323159	0.0311367
0.744303	0.04903	0.0643521	0.0316439	0.0605645	0.0501065
0.64805	0.129515	0.080875	0.0379659	0.0402062	0.0633881
0.947199	0.0264879	0.00819224	0.00659038	0.00618122	0.00534907
0.955851	0.0133274	0.0125316	0.00745344	0.00579511	0.00504161
0.933926	0.0331083	0.0162505	0.00570174	0.00540224	0.00561156
0.921164	0.0244208	0.0264756	0.00997057	0.00633404	0.0116353
0.937427	0.0289198	0.00987166	0.00848258	0.00469923	0.0105998
0.935933	0.0208323	0.0133928	0.0111122	0.00821816	0.0105118
0.887757	0.0354614	0.0240963	0.0190339	0.0159766	0.0176746
0.594595	0.108799	0.0926948	0.0745925	0.0583472	0.0709712
0.604142	0.0912968	0.0836534	0.0787807	0.0853355	0.0567915
0.510357	0.102457	0.0873774	0.118567	0.0956311	0.0856102
0.848688	0.0459266	0.0231104	0.0360211	0.0138695	0.0323847
0.879254	0.0325567	0.0247902	0.0183275	0.0187391	0.0263329
0.857128	0.0397153	0.0349934	0.0261596	0.0132731	0.0287306
0.91698	0.029391	0.0160128	0.0151865	0.0060529	0.016377
0.936249	0.0291447	0.0122204	0.0053557	0.00542025	0.01161
0.908485	0.0355262	0.0161224	0.00584002	0.0154698	0.0185565
0.780973	0.0746244	0.0305723	0.0428908	0.0445924	0.026347
0.343579	0.18632	0.110216	0.11809	0.112283	0.129512
0.867495	0.039815	0.0290834	0.0244442	0.0118873	0.0272747
0.566305	0.0880112	0.171878	0.0942517	0.0420011	0.0375531
0.674794	0.0721257	0.162599	0.0312202	0.0301877	0.0290732
0.454064	0.160888	0.219192	0.0458236	0.0624989	0.0575333
0.802414	0.0667275	0.0465238	0.0292021	0.0228816	0.0322505
0.796022	0.0575454	0.0533091	0.035504	0.0256768	0.0319431
0.682883	0.0472192	0.081012	0.0597966	0.0743462	0.0547433
0.526029	0.0839216	0.0382101	0.117287	0.13274	0.101811
0.168473	0.125326	0.161857	0.205234	0.198951	0.140159
0.574729	0.115613	0.0955491	0.0997206	0.073612	0.0407758
0.804808	0.0496829	0.0400017	0.045022	0.0287071	0.0317779
0.807915	0.0407446	0.0234151	0.0484932	0.0204105	0.0590219
0.691051	0.0542526	0.0716097	0.0421339	0.0528671	0.0880853
0.149855	0.190271	0.246949	0.139952	0.1319	0.141074
0.841022	0.0693705	0.0337548	0.0149793	0.0179474	0.0229257
0.822461	0.0478946	0.0222783	0.0275359	0.0410511	0.0387792
0.743511	0.0727828	0.0623676	0.0389919	0.05202	0.030327
0.571855	0.137099	0.134395	0.0440654	0.0413749	0.0712114
0.934331	0.0163448	0.0190648	0.0110956	0.00408065	0.0150827
0.923109	0.0184029	0.0178507	0.0142846	0.0136013	0.0127512
0.756876	0.0507971	0.0430482	0.0582187	0.0635161	0.0275442
0.727134	0.0678831	0.0359672	0.0641722	0.0531698	0.0516735
0.944043	0.0222571	0.0107873	0.00897276	0.00434879	0.00959107
0.941897	0.0110261	0.0132825	0.00996635	0.0106093	0.0132183
0.943624	0.0260335	0.0118988	0.00739259	0.00537831	0.0056724
0.903024	0.0212779	0.017208	0.0266614	0.0180428	0.0137864
0.822194	0.0228739	0.0349041	0.0505197	0.0305807	0.0389278
0.731375	0.0394816	0.0560735	0.0389699	0.0477864	0.0863132
0.751012	0.0791374	0.041029	0.046117	0.0344168	0.0482881
0.721183	0.0546356	0.0432936	0.0798908	0.0149627	0.0860343
0.642246	0.108377	0.0579767	0.0821361	0.0490037	0.060261
0.558157	0.120496	0.143753	0.0704841	0.0513734	0.0557371
0.910735	0.0285894	0.0221208	0.00945557	0.0172354	0.0118637
0.525417	0.0898907	0.0728481	0.0995024	0.0356935	0.176648
0.63708	0.0535264	0.0647074	0.0790253	0.0170298	0.148631
0.891003	0.0280329	0.0235379	0.0283224	0.0100122	0.019092
0.71785	0.0594661	0.105872	0.0316361	0.0289425	0.0562332
0.85246	0.0405564	0.0575577	0.0113262	0.0141385	0.0239612
0.907186	0.0187068	0.0378368	0.0092493	0.0140773	0.0129435
0.865125	0.0399568	0.0276997	0.0185246	0.0269546	0.0217395
0.922074	0.0258762	0.0127	0.0118642	0.0163724	0.0111134
0.571881	0.0473159	0.134636	0.0966254	0.0853383	0.0642028
0.495642	0.125439	0.118814	0.0929795	0.0588611	0.108265
0.543218	0.12872	0.158131	0.0345565	0.0582202	0.0771536
0.707455	0.0536186	0.117034	0.0313756	0.0327232	0.0577936
0.570225	0.05658	0.116599	0.05234	0.093666	0.110589
0.800823	0.0395623	0.0495588	0.0276419	0.0280066	0.0544079
0.681452	0.0549502	0.0531857	0.0491045	0.0438339	0.117474
0.71709	0.033944	0.0445328	0.053578	0.053862	0.0969932
0.87496	0.0332766	0.021494	0.0178517	0.0230006	0.0294175
0.778437	0.0411632	0.046218	0.0684312	0.0285759	0.0371749
0.708125	0.0459048	0.067374	0.0595569	0.0537107	0.0653284
0.873377	0.033035	0.0293652	0.0137836	0.0275483	0.0228906
0.876537	0.0359045	0.0238011	0.020022	0.0209698	0.0227656
0.883074	0.036071	0.0340491	0.021227	0.0176023	0.00797657
0.370165	0.142217	0.123713	0.151215	0.113649	0.099041
0.914817	0.0205072	0.0148137	0.0264627	0.0122898	0.01111
0.895389	0.0239082	0.0157145	0.0247653	0.0181492	0.0220736
0.656109	0.103373	0.0780555	0.0465647	0.0413314	0.0745661
0.50846	0.0952474	0.137986	0.141095	0.0446838	0.0725282
0.437128	0.12849	0.162934	0.172862	0.0636463	0.0349406
0.726909	0.0619664	0.0299021	0.0885287	0.0707233	0.0219701
0.754114	0.0804672	0.0409953	0.0245806	0.0710772	0.0287659
0.828699	0.0204706	0.0477241	0.0356998	0.0339305	0.0334757
0.8558	0.0411565	0.0390031	0.0253783	0.0182665	0.0203958
0.832029	0.045601	0.0421471	0.0323187	0.0203515	0.0275523
0.556878	0.0761803	0.132111	0.0901186	0.0572871	0.0874253
0.49603	0.0715181	0.132502	0.122539	0.0834938	0.0939178
0.302364	0.12053	0.134199	0.14732	0.173704	0.121883
0.714171	0.0501749	0.049621	0.0324616	0.0987924	0.0547791
0.593726	0.0876758	0.0685882	0.082703	0.0918952	0.0754116
0.752531	0.0410826	0.0450018	0.0440279	0.0621895	0.0551666
0.789489	0.0269701	0.0517223	0.0311149	0.0609167	0.0397872
0.457897	0.152583	0.13872	0.0573098	0.0891987	0.104291
0.601589	0.0588513	0.0690642	0.106188	0.0831324	0.0811749
0.6126	0.0638208	0.0776865	0.100042	0.058903	0.0869471
0.358952	0.0809533	0.100082	0.133823	0.0727524	0.253438
0.314361	0.110979	0.108473	0.080975	0.150444	0.234768
0.19956	0.175117	0.162941	0.114992	0.172357	0.175033
0.405351	0.153163	0.187707	0.0498589	0.13045	0.0734699
0.445085	0.0925209	0.185416	0.0721025	0.112815	0.0920594
0.685907	0.0848811	0.0572751	0.0462853	0.0773527	0.0482984
0.271219	0.233581	0.136101	0.12759	0.139333	0.0921754
0.418737	0.155537	0.127053	0.077598	0.0799106	0.141165
0.546381	0.110722	0.0619211	0.0818518	0.0844978	0.114627
0.880544	0.0493702	0.022698	0.0174315	0.00862631	0.0213295
0.868093	0.0255095	0.0310828	0.0266042	0.00897625	0.0397344
0.814665	0.0583392	0.0509903	0.0298695	0.0233422	0.022794
0.901359	0.0232222	0.0313103	0.0156332	0.00869714	0.019778
0.381645	0.126382	0.145822	0.11945	0.0802045	0.146496
0.463708	0.0855206	0.171935	0.123108	0.0864922	0.0692353
0.58088	0.0940226	0.095697	0.0803772	0.0813206	0.0677025
0.464428	0.117648	0.094995	0.0871258	0.121197	0.114606
0.90293	0.0282382	0.0230109	0.0160215	0.0176606	0.0121386
0.651929	0.0925082	0.0810635	0.0729202	0.0496937	0.0518857
0.682089	0.093533	0.0425726	0.0506725	0.0455089	0.0856238
0.283843	0.251684	0.0665253	0.130925	0.122429	0.144594
0.792684	0.0594671	0.0407171	0.026425	0.036433	0.0442741
0.829253	0.0445421	0.046302	0.0223032	0.0335168	0.024083
0.762749	0.041367	0.0546252	0.0337193	0.0679061	0.0396339
0.848035	0.0378902	0.0339106	0.0125687	0.0486456	0.0189499
0.530338	0.0880489	0.154648	0.0577703	0.113517	0.0556776
0.480161	0.143791	0.12575	0.0788956	0.1043	0.0671028
0.89617	0.0196152	0.0205639	0.0400641	0.0133132	0.0102735
0.755013	0.0430953	0.0544193	0.0710373	0.0251669	0.0512678
0.884114	0.0263199	0.032207	0.0233475	0.0101655	0.0238459
0.908477	0.0194651	0.0216724	0.0233817	0.0168586	0.0101449
0.903866	0.0407657	0.017798	0.0116978	0.0190093	0.00686335
0.916404	0.0224543	0.0185845	0.00942859	0.0181504	0.0149781
0.790766	0.028372	0.0560193	0.0254229	0.0319352	0.0674845
0.289786	0.104508	0.290425	0.0774362	0.147827	0.0900164
0.565	0.0527469	0.173514	0.0590902	0.107849	0.0417999
0.885772	0.0368842	0.0216609	0.023808	0.0227069	0.00916759
0.501136	0.0744094	0.0753618	0.0850396	0.121686	0.142366
0.637431	0.042375	0.0764765	0.062876	0.0704101	0.110432
0.810645	0.0343141	0.0685926	0.0218056	0.0284423	0.0362005
0.820337	0.0404628	0.0572303	0.00954966	0.0412616	0.0311587
0.78648	0.0508521	0.0702057	0.028812	0.0291227	0.0345279
0.903807	0.0361453	0.0142941	0.0196722	0.0146064	0.0114748
0.868261	0.0391758	0.0305569	0.0184613	0.0183778	0.0251676
0.871105	0.0598791	0.0265003	0.014206	0.0152941	0.013016
0.609884	0.155822	0.0698103	0.0660554	0.0468659	0.0515626
0.79638	0.0710413	0.0457293	0.0181243	0.0267973	0.0419276
0.280798	0.213201	0.135938	0.0763265	0.150476	0.14326
0.364273	0.140663	0.12557	0.141223	0.121164	0.107107
0.539545	0.0645548	0.123468	0.113367	0.0740338	0.0850314
0.618809	0.107847	0.111282	0.0649078	0.056709	0.0404444
0.92495	0.0244445	0.0148974	0.0145585	0.0082504	0.0128988
0.818275	0.0472669	0.0402509	0.0370554	0.0317333	0.025419
0.866524	0.047021	0.0283301	0.0262673	0.0166227	0.0152345
0.821002	0.044917	0.00910697	0.0368157	0.027104	0.0610543
0.914119	0.0172578	0.0101062	0.0102995	0.0173292	0.0308882
0.863859	0.0477936	0.0372589	0.0140124	0.0217638	0.0153124
0.880684	0.0266588	0.0185621	0.0265747	0.0111307	0.0363896
0.933289	0.021532	0.0149094	0.00939915	0.00498155	0.0158885
0.841838	0.0362243	0.039472	0.0219036	0.0363419	0.0242199
0.886035	0.042422	0.0216136	0.016281	0.0130443	0.0206037
0.822057	0.0602642	0.0323122	0.031618	0.0242509	0.029498
0.839022	0.0355212	0.0212055	0.0193461	0.033119	0.0517861
0.663306	0.0463493	0.0337587	0.058726	0.0781938	0.119666
0.894237	0.0258653	0.0189883	0.0204844	0.0244914	0.0159331
0.720663	0.0313185	0.0558724	0.0522563	0.061781	0.0781088
0.876123	0.0322642	0.0200618	0.0298576	0.0139702	0.0277232
0.735252	0.0437798	0.0503973	0.0500339	0.0484501	0.0720874
0.463602	0.0694453	0.167329	0.0813241	0.102828	0.115471
0.385859	0.143093	0.319409	0.0492742	0.0412454	0.0611195
0.705375	0.0652265	0.125549	0.0329785	0.0223685	0.0485033
0.389662	0.10813	0.136075	0.115361	0.0912468	0.159525
0.627124	0.0507945	0.106084	0.069836	0.0773072	0.0688535
0.712621	0.0558928	0.045112	0.0443382	0.0873296	0.0547067
0.633143	0.106462	0.0493599	0.0421847	0.0953557	0.0734949
0.6174	0.0798048	0.0892671	0.054503	0.0923329	0.0666917
0.534687	0.079227	0.140989	0.0709124	0.118418	0.0557674
0.621625	0.0743033	0.130049	0.0586901	0.0460085	0.0693242
0.757034	0.038452	0.0914868	0.0419084	0.0435943	0.0275241
0.668847	0.0768325	0.0935092	0.0418796	0.0855009	0.0334311
0.755329	0.0847882	0.0282959	0.0428118	0.0753503	0.0134247
0.94213	0.0279596	0.00799849	0.00740213	0.0089891	0.0055207
0.946632	0.0182286	0.00885113	0.0096431	0.0103427	0.00630242
0.927216	0.0305118	0.0223096	0.00966415	0.00723426	0.00306371
0.629176	0.153514	0.0681706	0.0302663	0.0748412	0.0440323
0.432995	0.168056	0.123734	0.116163	0.0509198	0.108133
0.780441	0.0360827	0.0530312	0.0461521	0.0226152	0.0616781
0.773849	0.0938243	0.0292538	0.0341712	0.0237376	0.0451637
0.879235	0.0470018	0.0199522	0.0142726	0.0189469	0.0205912
0.591002	0.0313034	0.134064	0.0783203	0.0808157	0.0844946
0.429706	0.0386058	0.343645	0.0716176	0.0433081	0.0731171
0.621427	0.0376606	0.228155	0.0170737	0.0350644	0.0606198
0.747107	0.028591	0.0274757	0.0766594	0.07311	0.0470569
0.800326	0.0248999	0.0205765	0.0615865	0.0636497	0.0289618
0.871549	0.0545705	0.0260818	0.0223988	0.0104758	0.0149236
0.767987	0.0817812	0.0439573	0.0404374	0.0386307	0.0272062
0.837146	0.0400704	0.0614811	0.0168855	0.0268238	0.0175931
0.645993	0.0714169	0.137645	0.041874	0.037383	0.0656878
0.828577	0.00928418	0.0615893	0.027569	0.0334158	0.0395643
0.796099	0.00703469	0.0551943	0.0370854	0.0388899	0.0656967
0.591314	0.0230313	0.0557649	0.0544166	0.098952	0.176521
0.741338	0.106354	0.0207361	0.0222548	0.0561398	0.053178
0.885369	0.0425092	0.0163618	0.016665	0.00909776	0.0299975
0.925987	0.0310063	0.0153136	0.00560186	0.0134249	0.00866691
0.83266	0.0367099	0.04027	0.0293568	0.0385604	0.0224427
0.84058	0.050588	0.0304749	0.0274151	0.0172514	0.0336911
0.674611	0.117482	0.0692419	0.0186314	0.0599385	0.0600951
0.792602	0.0627166	0.0465761	0.037859	0.0306117	0.0296342
0.40631	0.111864	0.214828	0.12939	0.0467334	0.0908752
0.764801	0.0360838	0.101548	0.0279721	0.0195534	0.050041
0.824343	0.0297788	0.0636904	0.018276	0.0361446	0.0277672
0.913254	0.0347019	0.0244105	0.0131947	0.00770387	0.00673539
0.927538	0.0220783	0.0160689	0.0155617	0.00998162	0.00877159
0.877634	0.040188	0.0205714	0.0211086	0.0131764	0.0273212
0.601578	0.092074	0.0698666	0.106504	0.0466751	0.0833024
0.865321	0.0406127	0.0290874	0.0238706	0.018275	0.0228333
0.82973	0.0344546	0.0244985	0.0240556	0.0282012	0.0590605
0.889488	0.0125064	0.00883249	0.0243475	0.0121253	0.0527007
0.776093	0.053505	0.0552762	0.0493388	0.0205792	0.0452077
0.350774	0.134519	0.177299	0.127178	0.0751393	0.13509
0.614796	0.107816	0.0696758	0.0433143	0.0598224	0.104575
0.422707	0.119152	0.0956803	0.126304	0.115021	0.121136
0.49952	0.0914126	0.0547711	0.136036	0.108693	0.109568
0.306497	0.0856666	0.130544	0.111787	0.110082	0.255423
0.564739	0.0956491	0.0585461	0.0719486	0.0946303	0.114487
0.512551	0.15966	0.0491143	0.0443926	0.087431	0.146851
0.460304	0.128706	0.0627531	0.0509229	0.113007	0.184308
0.303601	0.158815	0.0692832	0.145988	0.11996	0.202353
0.608864	0.0487759	0.0568198	0.10133	0.0581833	0.126027
0.639252	0.0642541	0.0473086	0.0499855	0.0616628	0.137537
0.840128	0.059951	0.0278555	0.0203979	0.0272968	0.0243702
0.814229	0.0409121	0.0538997	0.0305515	0.0223805	0.0380268
0.57355	0.0887649	0.121766	0.0931409	0.0583501	0.0644281
0.927714	0.0163428	0.0172837	0.0115921	0.0139572	0.0131102
0.956088	0.0156854	0.00679873	0.0070064	0.0065505	0.00787125
0.900965	0.0421194	0.0237343	0.0159519	0.00703905	0.0101906
0.838398	0.0144804	0.0448746	0.0414481	0.0351136	0.0256855
0.732543	0.0545355	0.0336321	0.0791626	0.0418018	0.0583246
0.925508	0.0226884	0.00982808	0.00755751	0.0176493	0.0167688
0.750618	0.0784979	0.0332992	0.0302662	0.0527053	0.0546134
0.666165	0.0709334	0.0902627	0.0392726	0.0531043	0.080262
0.574611	0.0331247	0.188275	0.0563962	0.0476092	0.099984
0.596646	0.0924588	0.160475	0.0606276	0.0310676	0.058725
0.714633	0.0699643	0.0972342	0.0453845	0.024879	0.0479047
0.788383	0.0363917	0.0426309	0.0557071	0.0243732	0.0525144
0.712178	0.0557976	0.0702011	0.0616198	0.0434427	0.0567611
0.711305	0.078684	0.0662597	0.0363024	0.0378842	0.069565
0.277647	0.190018	0.192933	0.0820829	0.0863197	0.170999
0.355872	0.146469	0.0953827	0.0793438	0.125892	0.197041
0.66532	0.0629724	0.03854	0.0253885	0.0894047	0.118374
0.759331	0.0460845	0.0433951	0.0482254	0.0376299	0.0653342
0.765755	0.0461558	0.0416867	0.0648153	0.0213032	0.0602845
0.407277	0.0873846	0.0811545	0.168297	0.117921	0.137966
0.849675	0.0204149	0.0209675	0.0421822	0.0222243	0.0445362
0.705058	0.0426233	0.043156	0.0530901	0.0811314	0.0749416
0.844746	0.0486347	0.0291511	0.0191988	0.0352573	0.0230121
0.507359	0.0943225	0.205057	0.049358	0.0715757	0.072328
0.627297	0.0681384	0.130392	0.0203673	0.0501533	0.103652
0.696926	0.066958	0.0887488	0.0349769	0.0290867	0.0833041
0.367404	0.0775073	0.233225	0.0652331	0.0539833	0.202647
0.331728	0.0744582	0.178176	0.0510544	0.142619	0.221964
0.394878	0.109345	0.121601	0.0607775	0.103107	0.210291
0.405763	0.173263	0.0614037	0.0863527	0.0648229	0.208395
0.306165	0.100637	0.136854	0.0670551	0.0814476	0.307841
0.244999	0.0970512	0.141842	0.043715	0.0955373	0.376856
0.432706	0.108317	0.0800541	0.0384394	0.081787	0.258696
0.698748	0.0347652	0.0725631	0.0428737	0.0656752	0.0853744
0.773161	0.0434491	0.0431618	0.0370173	0.0460922	0.0571183
0.404108	0.150866	0.131937	0.0975938	0.0612207	0.154276
0.353551	0.140697	0.114148	0.123532	0.0430623	0.22501
0.442952	0.13241	0.097924	0.0653719	0.0580978	0.203245
0.436565	0.126459	0.172309	0.0563488	0.0876303	0.120687
0.664929	0.0829651	0.0642769	0.0423725	0.081157	0.0642997
0.650643	0.0831429	0.0517899	0.0267666	0.108656	0.0790023
0.611273	0.106506	0.0605691	0.0323491	0.11603	0.0732723
0.584564	0.0781073	0.0358683	0.0504146	0.112455	0.138591
0.791672	0.0437407	0.0350744	0.0458806	0.0270119	0.0566204
0.768784	0.0694566	0.0275126	0.0533989	0.0281249	0.0527232
0.592326	0.125745	0.0627241	0.0798165	0.0434496	0.0959386
0.578996	0.0475466	0.071504	0.11013	0.0616803	0.130144
0.757294	0.0543424	0.0567332	0.0349306	0.0437926	0.0529074
0.812963	0.0286986	0.0417273	0.0279586	0.0405323	0.0481206
0.628395	0.157052	0.0369957	0.0462448	0.0511288	0.0801833
0.440645	0.227911	0.0408545	0.0861084	0.12055	0.0839309
0.7213	0.0863115	0.0451169	0.0477398	0.0346463	0.0648856
0.817949	0.0722113	0.0330756	0.0205112	0.0144231	0.04183
0.899351	0.0205543	0.0120759	0.0113425	0.0228419	0.0338341
0.936712	0.0252198	0.0110017	0.00563471	0.00747947	0.0139519
0.894774	0.0440767	0.0154653	0.0143369	0.0152938	0.0160535
0.260627	0.0782361	0.177794	0.210212	0.106307	0.166823
0.630369	0.0603308	0.102211	0.0659698	0.0488715	0.0922478
0.465747	0.0820215	0.160762	0.0872993	0.0466239	0.157546
0.511538	0.0571578	0.156687	0.0733426	0.0736306	0.127643
0.464112	0.037998	0.225259	0.102347	0.0772221	0.0930621
0.549819	0.0727286	0.180434	0.0564894	0.069415	0.0711138
0.597577	0.0857852	0.0698506	0.0490355	0.0760589	0.121693
0.476037	0.162938	0.0703119	0.100033	0.0610945	0.129585
0.284719	0.194671	0.0775152	0.115453	0.134704	0.192938
0.760079	0.0372436	0.0452813	0.025017	0.0686811	0.0636985
0.843021	0.026987	0.0251368	0.0211801	0.0434884	0.0401864
0.912055	0.0305615	0.019205	0.0114275	0.00474687	0.0220045
0.798359	0.051065	0.0429625	0.0405981	0.0216137	0.0454019
0.614267	0.0799446	0.0847063	0.0641885	0.0366622	0.120231
0.660957	0.110008	0.0224765	0.0126961	0.0509014	0.142961
0.687777	0.10752	0.0286343	0.0309987	0.0403869	0.104683
0.5466	0.120139	0.105017	0.088454	0.0889971	0.0507928
0.619891	0.101095	0.049299	0.0600369	0.0657791	0.103899
0.539173	0.150849	0.0715313	0.075234	0.0784192	0.0847937
0.297568	0.193002	0.0976915	0.119723	0.148954	0.143062
0.690311	0.102301	0.0337309	0.0334129	0.0479869	0.0922567
0.740461	0.0451393	0.0377982	0.0228297	0.0400623	0.113709
0.8149	0.0594548	0.0378598	0.0164288	0.024015	0.047342
0.479403	0.0706667	0.215423	0.0262278	0.0989571	0.109323
0.575562	0.0516313	0.190537	0.0253278	0.0508822	0.106059
0.579559	0.0778963	0.122792	0.0385204	0.0411097	0.140123
0.287236	0.148339	0.12085	0.106364	0.0890075	0.248203
0.450319	0.157102	0.048832	0.109599	0.0557894	0.178359
0.555652	0.13282	0.0268841	0.0401887	0.0391905	0.205264
0.804054	0.0560156	0.0386973	0.0106716	0.0230104	0.0675515
0.79207	0.0668733	0.0548303	0.0111113	0.0283247	0.0467902
0.724348	0.0780413	0.0558718	0.0397426	0.0502188	0.051777
0.629334	0.105992	0.101207	0.0340152	0.0518484	0.0776036
0.829303	0.0280799	0.0607447	0.0135384	0.0239253	0.044409
0.832425	0.0273722	0.0446246	0.0252749	0.0246093	0.0456939
0.844056	0.0571864	0.0180709	0.0206496	0.0274307	0.0326069
0.925599	0.0299716	0.0109482	0.0119931	0.00978274	0.0117053
0.684868	0.0750454	0.0598146	0.0562165	0.0678615	0.0561935
0.748956	0.0566541	0.0723652	0.0214287	0.0549332	0.045663
0.558127	0.08306	0.0568007	0.0590333	0.0762257	0.166753
0.458088	0.112047	0.0411467	0.0812856	0.066557	0.240876
0.522656	0.099186	0.0652319	0.0544038	0.0891826	0.16934
0.752765	0.0778634	0.0588296	0.0243397	0.0302259	0.0559762
0.918823	0.0394415	0.00970304	0.0138701	0.00785191	0.0103103
0.733736	0.126842	0.0415903	0.0414971	0.0227405	0.0335941
0.761188	0.0619711	0.0453319	0.0427308	0.040318	0.0484607
0.781379	0.0487454	0.0610177	0.0329641	0.038028	0.0378659
0.885302	0.0367759	0.0279923	0.0204102	0.0133309	0.0161891
0.868667	0.0323783	0.0202493	0.0194995	0.0251857	0.03402
0.755397	0.0438086	0.06932	0.0443953	0.0379381	0.0491413
0.646555	0.0823279	0.0609706	0.0795664	0.0471819	0.0833984
0.601532	0.153531	0.0395859	0.0825091	0.0704059	0.0524363
0.555753	0.102758	0.0644039	0.0983195	0.102059	0.076707
0.800312	0.0366322	0.0328735	0.0520278	0.034471	0.0436836
0.889684	0.0297654	0.0226718	0.0174965	0.0103452	0.0300376
0.902289	0.047247	0.0151738	0.0137815	0.00614963	0.0153589
0.922917	0.0342995	0.0107315	0.00867758	0.0101941	0.0131806
0.798747	0.0525209	0.0358373	0.0282094	0.0426213	0.0420643
0.853691	0.0527273	0.0310973	0.0153311	0.0269953	0.020158
0.878186	0.018765	0.0314494	0.0187665	0.0189872	0.0338464
0.267955	0.0516885	0.190433	0.124516	0.121727	0.243681
0.313442	0.098309	0.159254	0.0700684	0.048795	0.310132
0.519331	0.030213	0.0744756	0.0699394	0.059854	0.246187
0.791797	0.062	0.0370526	0.0263139	0.0274965	0.0553399
0.734229	0.0822488	0.0244588	0.0234219	0.0551709	0.0804708
0.882457	0.0262059	0.0214377	0.0124041	0.0183576	0.0391379
0.899956	0.0454347	0.0127709	0.0134329	0.0138304	0.0145755
0.913286	0.0377736	0.0134274	0.0152477	0.0129558	0.00731
0.691943	0.112862	0.0371966	0.047565	0.045079	0.065355
0.325547	0.134244	0.149665	0.0837316	0.121189	0.185624
0.904494	0.0353926	0.0194795	0.00965464	0.0132714	0.0177075
0.932034	0.0129853	0.0179174	0.00713092	0.0222512	0.00768138
0.93785	0.02942	0.0124133	0.00808533	0.00804312	0.00418859
0.915999	0.00999775	0.00838781	0.0243259	0.0295823	0.011707
0.912621	0.0273725	0.0138435	0.013525	0.0219915	0.0106462
0.745711	0.0556016	0.0322383	0.0337349	0.0973614	0.0353526
0.668156	0.0507835	0.0320712	0.0499492	0.163206	0.0358342
0.753678	0.0346195	0.0508047	0.0304833	0.10195	0.0284647
0.608414	0.0460383	0.0770374	0.0419489	0.165725	0.0608359
0.347737	0.119417	0.087098	0.136706	0.212498	0.0965439
0.288273	0.195913	0.0852368	0.100463	0.255142	0.0749722
0.831538	0.0586399	0.0176683	0.0224782	0.0519348	0.0177406
0.617761	0.0709672	0.0591593	0.0871509	0.131091	0.0338711
0.534556	0.0748696	0.0728531	0.0865378	0.119409	0.111774
0.625707	0.0688007	0.0529798	0.0630881	0.0838174	0.105607
0.591959	0.131008	0.0662359	0.0574078	0.0891349	0.0642541
0.075141	0.259157	0.129865	0.104139	0.269641	0.162057
0.582229	0.0634817	0.0777457	0.0304993	0.160791	0.0852534
0.411346	0.11456	0.141517	0.0716673	0.11313	0.14778
0.264884	0.185726	0.193348	0.0983226	0.0816109	0.176109
0.269508	0.167631	0.179791	0.105008	0.165375	0.112688
0.70175	0.0938212	0.0538776	0.036484	0.0873976	0.02667
0.826608	0.0334674	0.0297876	0.0408952	0.0412127	0.0280293
0.888612	0.0478325	0.0242561	0.010686	0.015127	0.013486
0.683623	0.112048	0.0635347	0.0439297	0.0599503	0.0369139
0.711121	0.0679054	0.0613316	0.0466151	0.0762206	0.0368059
0.890049	0.0266388	0.0311242	0.0163972	0.0323261	0.00346525
0.913604	0.0199465	0.0139314	0.0143774	0.0293905	0.00875061
0.920029	0.0245382	0.0199761	0.0114791	0.0130668	0.0109111
0.771488	0.038068	0.0254623	0.0401382	0.086663	0.0381808
0.896194	0.0310933	0.0106759	0.00814597	0.0412143	0.0126768
0.354349	0.164836	0.0571137	0.0741303	0.314035	0.0355372
0.788022	0.0338296	0.0348982	0.0263608	0.0908036	0.0260858
0.875866	0.0384609	0.0311605	0.0182882	0.0277177	0.00850627

## Sheet: fig1a_CD_rel_band_pwr_smooth
\delta	\theta	\alpha	\sigma	\beta	\gamma
0.797515	0.0364774	0.0396709	0.0385189	0.0422529	0.0455653
0.743999	0.0492792	0.0411857	0.0381825	0.053333	0.074021
0.70868	0.0524323	0.0500761	0.0450695	0.0501321	0.0936096
0.742132	0.0545168	0.0426101	0.0376782	0.0408187	0.0822439
0.774143	0.0504195	0.0365587	0.03388	0.0354088	0.0695899
0.770357	0.0486595	0.0375377	0.0388364	0.0369401	0.0676693
0.77065	0.0522002	0.0404359	0.0365777	0.0355206	0.0646159
0.778628	0.0531373	0.0386593	0.0341327	0.0330742	0.0623688
0.788126	0.0516719	0.0372651	0.0336798	0.0296641	0.0595934
0.804412	0.0488153	0.0366547	0.0315066	0.0255337	0.0530774
0.831046	0.0447817	0.0393842	0.0263692	0.0209059	0.0375135
0.798969	0.0474089	0.0554122	0.0334528	0.0241655	0.040592
0.806631	0.0422588	0.0550344	0.0339187	0.0248313	0.0373263
0.809238	0.0422075	0.0553342	0.0339144	0.0237194	0.0355864
0.789741	0.046933	0.0603523	0.0383025	0.0253623	0.0393087
0.783479	0.0492482	0.0610788	0.0386964	0.0262847	0.0412134
0.784176	0.0499519	0.0610076	0.0377539	0.026313	0.0407975
0.780529	0.0496191	0.0618542	0.0412843	0.0280219	0.0386918
0.765039	0.053398	0.0623727	0.048687	0.032294	0.0382097
0.776731	0.0501212	0.0594014	0.047093	0.0318427	0.0348109
0.778557	0.0471777	0.0593024	0.0471906	0.0328108	0.0349618
0.780932	0.0468274	0.0593959	0.0462896	0.0331429	0.0334125
0.774458	0.049244	0.0598905	0.0477511	0.03435	0.034306
0.787872	0.0484018	0.0498447	0.0465347	0.0336389	0.0337077
0.811019	0.0491509	0.0348767	0.0414239	0.0317895	0.0317398
0.817899	0.0494235	0.0332423	0.0392768	0.0303762	0.0297817
0.819016	0.0480762	0.0336697	0.0391253	0.0304931	0.0296192
0.835402	0.0436204	0.0300235	0.0352476	0.0292291	0.0264778
0.842034	0.0402368	0.0300389	0.0350252	0.028904	0.0237616
0.842664	0.0397864	0.0302518	0.0356405	0.0285969	0.0230601
0.847073	0.0392524	0.0342396	0.0303725	0.0259486	0.0231138
0.854251	0.0366336	0.0366252	0.0241262	0.024405	0.0239588
0.818808	0.0384274	0.0369656	0.0318062	0.0372808	0.0367122
0.770903	0.0433949	0.0383311	0.0410094	0.0545526	0.0518087
0.761064	0.0463996	0.0398632	0.042555	0.0561632	0.0539546
0.764542	0.0464791	0.0378749	0.0414625	0.0560517	0.0535896
0.764321	0.0469717	0.0372005	0.040673	0.056096	0.0547379
0.773953	0.0429433	0.035979	0.0386763	0.0551829	0.0532659
0.771059	0.0429102	0.0365857	0.0390596	0.056679	0.0537068
0.770292	0.0431835	0.0367147	0.0388616	0.0569057	0.0540427
0.772155	0.0433915	0.0358849	0.0385535	0.0565157	0.0534998
0.744659	0.0558037	0.0388055	0.0445438	0.060542	0.0556461
0.732068	0.0570378	0.0427239	0.0475628	0.0635359	0.0570717
0.72134	0.061844	0.0444386	0.0469743	0.0685271	0.0568755
0.720698	0.0602156	0.0410426	0.0486982	0.0667467	0.0625989
0.71366	0.0652152	0.0476468	0.0451188	0.0605358	0.0678233
0.754611	0.0633751	0.0479359	0.0374456	0.0443286	0.0523041
0.752704	0.0638702	0.0505423	0.0374469	0.044583	0.0508533
0.757663	0.061155	0.0502619	0.0366861	0.0434152	0.0508188
0.741026	0.0646543	0.0533889	0.0386177	0.0477214	0.0545921
0.711718	0.0697562	0.0605437	0.0474979	0.0517474	0.0587366
0.693944	0.0725973	0.0639545	0.0537253	0.0543534	0.0614258
0.672156	0.0751041	0.0665297	0.0598081	0.0609975	0.0654045
0.653318	0.078185	0.0696227	0.0649553	0.0645839	0.0693353
0.649862	0.074672	0.0700419	0.0669636	0.0653856	0.0730749
0.629594	0.0786361	0.0711535	0.0716818	0.0710317	0.077903
0.648588	0.0759827	0.0631062	0.0694579	0.0655149	0.0773503
0.661399	0.0731997	0.0625435	0.0670626	0.065505	0.0702901
0.684532	0.0691025	0.0593025	0.0664222	0.0618438	0.0587968
0.674656	0.0691202	0.0611485	0.0698082	0.0621553	0.0631123
0.658984	0.0671584	0.061161	0.0714834	0.0639335	0.0772798
0.622328	0.0673154	0.0641004	0.0773292	0.0690422	0.099885
0.60888	0.0691669	0.0671205	0.0802419	0.0695451	0.105045
0.619647	0.0691893	0.0645224	0.074236	0.0698859	0.102519
0.620109	0.07235	0.0655459	0.0700873	0.0697026	0.102205
0.633413	0.0740654	0.0637859	0.0650427	0.0650001	0.0986929
0.644849	0.0710351	0.0642871	0.0607328	0.0634049	0.0956914
0.669176	0.0664718	0.0645485	0.0514412	0.0589166	0.0894461
0.685927	0.0654907	0.0649164	0.0460529	0.0524662	0.085147
0.697434	0.0615231	0.0649626	0.0447096	0.0493942	0.0819766
0.699327	0.061871	0.0656674	0.0438313	0.0486629	0.0806404
0.722506	0.0565819	0.0618407	0.041217	0.0439906	0.0738637
0.737909	0.0539709	0.0589729	0.0372144	0.0415327	0.0704004
0.745128	0.055036	0.0587794	0.0403617	0.0418989	0.0587961
0.760333	0.0590458	0.060348	0.0433135	0.0399065	0.0370528
0.793395	0.0526752	0.0539473	0.0389482	0.0347254	0.0263088
0.802413	0.0491222	0.0517549	0.0374167	0.033661	0.0256326
0.808452	0.0441525	0.0501465	0.0380088	0.0337776	0.0254631
0.812953	0.0399478	0.0499449	0.0389018	0.0328485	0.0254044
0.81194	0.0421786	0.0474169	0.0401166	0.0324689	0.0258792
0.811534	0.0413057	0.0448545	0.0426191	0.0332486	0.0264385
0.808723	0.0453654	0.0420547	0.0438185	0.0336625	0.0263763
0.800601	0.0467609	0.045891	0.0456151	0.0346831	0.0264486
0.750582	0.0513058	0.0745132	0.0523163	0.041516	0.0297668
0.70193	0.0589176	0.0913372	0.054262	0.0542355	0.0393176
0.670895	0.0645896	0.0991596	0.0576743	0.0640573	0.043624
0.66777	0.0658832	0.0969345	0.0611055	0.0659427	0.0423641
0.68708	0.0629022	0.0923233	0.0528118	0.0640137	0.0408693
0.676438	0.0647697	0.0949485	0.0533398	0.0667142	0.04379
0.660046	0.0683937	0.0999504	0.0583825	0.067962	0.045266
0.648263	0.0715294	0.101715	0.0618496	0.0709465	0.0456966
0.632506	0.075607	0.103338	0.0608574	0.0766238	0.0510679
0.611923	0.076409	0.107707	0.0635215	0.0829468	0.0574933
0.605944	0.0770809	0.110687	0.0627742	0.0840872	0.0594269
0.618151	0.0709551	0.109623	0.0599999	0.0819886	0.0592823
0.615587	0.0769922	0.104234	0.0599064	0.0823373	0.0609426
0.648734	0.0776123	0.0780775	0.0570521	0.0763251	0.0621992
0.672046	0.0744567	0.0643612	0.0605135	0.0678782	0.0607449
0.665339	0.073766	0.0625765	0.0649977	0.0687641	0.0645566
0.682325	0.0715169	0.0634445	0.0566752	0.06344	0.0625982
0.680372	0.0709456	0.0640785	0.0571889	0.0643881	0.0630268
0.68712	0.0692378	0.0617809	0.0580246	0.0621466	0.0616905
0.702884	0.0655579	0.0571141	0.0535079	0.0602211	0.0607149
0.684039	0.0680861	0.0589511	0.0579346	0.0632515	0.0677376
0.673083	0.072956	0.0659663	0.0631527	0.0590629	0.0657786
0.691039	0.0711829	0.0639637	0.060391	0.0524591	0.0609647
0.672018	0.0791044	0.0660039	0.0660004	0.0531162	0.0637571
0.649736	0.0835521	0.07004	0.0734941	0.0553806	0.0677971
0.662654	0.0763086	0.0688619	0.072233	0.054148	0.0657948
0.682586	0.0708191	0.0643842	0.0686099	0.0525866	0.0610141
0.705633	0.0676649	0.0610309	0.0632108	0.049583	0.0528774
0.737548	0.0657973	0.0551496	0.0576104	0.0394928	0.044402
0.740544	0.0660723	0.0534153	0.0567619	0.0385487	0.0446576
0.730288	0.070352	0.0563651	0.0591724	0.0389961	0.0448268
0.73036	0.071148	0.0569227	0.0582781	0.039066	0.0442253
0.714256	0.076872	0.0611926	0.0594751	0.0401387	0.0480656
0.750447	0.0720228	0.0559444	0.0500984	0.0319236	0.0395634
0.765271	0.0671214	0.0486363	0.049382	0.0310213	0.0385676
0.748453	0.0693309	0.054259	0.0535182	0.0352805	0.039158
0.771833	0.0603199	0.0521034	0.0476123	0.0336213	0.0345099
0.798284	0.0546661	0.0467715	0.0390594	0.0318402	0.0293792
0.790838	0.0576393	0.0482015	0.0391872	0.0336741	0.0304595
0.750326	0.0731854	0.0524292	0.0485853	0.040633	0.0348411
0.717974	0.0834685	0.0560108	0.057587	0.0456656	0.039294
0.688527	0.0940075	0.0611976	0.0607586	0.0497959	0.0457134
0.677786	0.0953366	0.0671726	0.0616161	0.05098	0.0471088
0.6873	0.0904822	0.0663192	0.0592155	0.0497889	0.0468943
0.657508	0.0949853	0.0723389	0.0650554	0.0565685	0.0535437
0.645835	0.0963185	0.0774923	0.0688335	0.0579591	0.053562
0.625234	0.104431	0.0845614	0.0703218	0.0598016	0.0556507
0.63005	0.105645	0.0840739	0.0657916	0.0593867	0.0550524
0.637634	0.107593	0.0791379	0.0612974	0.05725	0.0570869
0.630342	0.108129	0.0795756	0.0624718	0.0584138	0.0610679
0.583634	0.114828	0.0875605	0.0721226	0.0683898	0.0734651
0.560798	0.118789	0.09037	0.0779068	0.0714739	0.0806627
0.585183	0.108159	0.0910549	0.07124	0.0665467	0.0778167
0.59559	0.100144	0.0977171	0.0677332	0.0622161	0.0765989
0.604918	0.0918563	0.0968122	0.0730735	0.0603418	0.0729978
0.607564	0.0903501	0.0943978	0.0744498	0.0606468	0.0725914
0.61163	0.0905508	0.0913609	0.0741314	0.0600477	0.0722791
0.646223	0.0842561	0.0844482	0.0670088	0.0533569	0.0647066
0.685405	0.0752261	0.0724455	0.0606115	0.0479132	0.0583991
0.703951	0.0681616	0.0653778	0.0613178	0.0451462	0.0560453
0.691836	0.0740518	0.0657973	0.064879	0.046646	0.05679
0.685285	0.0718179	0.0645774	0.0711678	0.0502223	0.0569299
0.665946	0.0744657	0.0675486	0.0759663	0.0529415	0.0631322
0.683572	0.0716948	0.0657212	0.0739196	0.0479755	0.0571167
0.673417	0.0737425	0.0671669	0.0780895	0.0520656	0.0555186
0.663029	0.0756094	0.0651064	0.0831873	0.055569	0.0574985
0.678658	0.0735069	0.0553634	0.0788896	0.0579892	0.0555932
0.678877	0.0712927	0.0555095	0.074865	0.060821	0.0586346
0.686709	0.0704801	0.0512564	0.0741496	0.0596745	0.0577307
0.679664	0.0734281	0.0518675	0.0752566	0.060509	0.0592746
0.675794	0.0757116	0.0522525	0.0757483	0.0600796	0.0604137
0.6627	0.0793412	0.0558161	0.0765689	0.0603694	0.0652042
0.634172	0.0831092	0.0641339	0.0783542	0.065756	0.0744752
0.613766	0.0817741	0.0715685	0.080871	0.0703976	0.0816232
0.622213	0.0833626	0.0710251	0.0776133	0.0653154	0.0804706
0.625948	0.0830456	0.0699488	0.0773726	0.0666195	0.0770655
0.605877	0.0814754	0.0726112	0.0839375	0.0768173	0.0792816
0.611099	0.0769003	0.072053	0.0835751	0.0743985	0.0819739
0.614628	0.0787963	0.0701951	0.0799405	0.0731466	0.0832935
0.611918	0.0818117	0.0703664	0.0807897	0.0712564	0.0838581
0.614227	0.0854991	0.069992	0.07834	0.0713488	0.0805932
0.606982	0.0868629	0.0726083	0.0784365	0.073565	0.0815449
0.614041	0.0840478	0.0719306	0.0766943	0.0726242	0.0806625
0.608249	0.0835068	0.0738408	0.0777194	0.0736365	0.0830477
0.615322	0.0815351	0.0716995	0.0775393	0.0736924	0.0802114
0.639712	0.0780754	0.0649017	0.0744279	0.0695819	0.0733012
0.660448	0.0714729	0.0604665	0.0706028	0.0635744	0.0734359
0.661924	0.0684456	0.0614196	0.0687744	0.0637129	0.0757239
0.677522	0.0659089	0.0581802	0.0643674	0.0592413	0.0747802
0.724642	0.0650129	0.0496603	0.0501567	0.0435469	0.0669807
0.763788	0.0594391	0.0438429	0.0386928	0.0363465	0.0578911
0.785169	0.0525109	0.042328	0.0340215	0.0318719	0.054099
0.792535	0.0506583	0.0415777	0.0314701	0.0303009	0.0534581
0.782899	0.052086	0.0422725	0.029281	0.0332384	0.0602227
0.746781	0.0582397	0.0459177	0.0330595	0.049028	0.0669742
0.733464	0.0593795	0.0490776	0.0365966	0.0508245	0.0706583
0.736268	0.0595585	0.0484112	0.0366621	0.0508315	0.0682684
0.730284	0.0589288	0.0473004	0.0383572	0.0570246	0.0681051
0.724927	0.0578578	0.0455812	0.0413074	0.0600654	0.0702611
0.721744	0.0601455	0.0428836	0.0436695	0.0615237	0.0700336
0.730419	0.0601905	0.0410401	0.0429621	0.0608839	0.064504
0.708833	0.0698979	0.0459758	0.047813	0.0653871	0.0620933
0.657841	0.0761489	0.0569855	0.0593392	0.0815149	0.0681704
0.641692	0.0809008	0.0598113	0.0620846	0.0859485	0.069563
0.636103	0.0805807	0.0622329	0.0645906	0.086315	0.0701778
0.628289	0.0800511	0.0649887	0.0675665	0.0873785	0.0717265
0.647506	0.0780066	0.0599684	0.068174	0.0820171	0.064328
0.66102	0.0774545	0.0601865	0.0653454	0.0738719	0.0621215
0.648869	0.0790845	0.0631782	0.0642069	0.073022	0.0716392
0.632282	0.0810096	0.0666932	0.064866	0.0736453	0.0815038
0.61529	0.0823147	0.0794329	0.0638022	0.0749627	0.084198
0.61689	0.0810677	0.0871958	0.0604132	0.0742221	0.0802107
0.617849	0.0796368	0.0886957	0.0613461	0.0778883	0.0745838
0.616768	0.0787058	0.0892302	0.0604619	0.0794637	0.0753703
0.656275	0.0646841	0.0816581	0.0527924	0.072667	0.071923
0.709283	0.0567871	0.0702021	0.0424633	0.0561297	0.0651345
0.721235	0.0534797	0.0680465	0.041257	0.0519504	0.0640311
0.726241	0.0533628	0.0663914	0.0387114	0.051759	0.0635346
0.734042	0.0536636	0.0635517	0.0357298	0.0503405	0.0626725
0.738175	0.0502228	0.0704874	0.0318549	0.0477501	0.0615097
0.758382	0.0431589	0.0734511	0.0296297	0.0386013	0.0567773
0.77768	0.0397234	0.0719781	0.0279072	0.0387899	0.0439219
0.784932	0.0390774	0.0711729	0.0275522	0.0408457	0.0364199
0.790611	0.0458319	0.0634925	0.0282802	0.0354059	0.0363781
0.808303	0.0453889	0.0540274	0.0265181	0.031131	0.0346317
0.836077	0.0407694	0.0495299	0.0199822	0.0242158	0.0294255
0.845153	0.0403665	0.0477314	0.0185971	0.0209858	0.0271657
0.850659	0.0402649	0.0468064	0.0177671	0.0192967	0.0252062
0.85492	0.0397077	0.0461482	0.0160982	0.0186873	0.0244384
0.857598	0.0390255	0.046112	0.0149819	0.0184909	0.0237919
0.856478	0.0396008	0.0460866	0.0157576	0.0187049	0.0233719
0.834639	0.0444769	0.0520413	0.0204045	0.0220396	0.0263992
0.821089	0.0473862	0.0498472	0.0260585	0.0271301	0.0284889
0.802588	0.0528636	0.0458796	0.0333275	0.0326929	0.0326483
0.805338	0.0545833	0.0417595	0.0343012	0.0312739	0.0327443
0.815719	0.0533161	0.0387163	0.0332769	0.0280566	0.0309156
0.831802	0.0464084	0.035187	0.0323687	0.0259848	0.0282496
0.829477	0.0466318	0.0357885	0.0330299	0.0259749	0.0290979
0.827969	0.0478485	0.0357646	0.0328686	0.0259461	0.0296032
0.826012	0.0480345	0.0357547	0.0328792	0.0267205	0.0305989
0.815228	0.0518963	0.0360699	0.0354115	0.0296634	0.0317306
0.769548	0.064004	0.0437887	0.0438429	0.0379391	0.0408777
0.764283	0.0654642	0.0449956	0.0448684	0.0382214	0.0421671
0.739556	0.0695065	0.0563635	0.0506544	0.0402233	0.0436962
0.745725	0.0666855	0.0617407	0.047318	0.0380571	0.0404733
0.734181	0.0720386	0.0721667	0.0447829	0.0363005	0.0405304
0.756647	0.0692902	0.0690241	0.0379087	0.0307044	0.0364258
0.752596	0.0701839	0.0713471	0.0378689	0.0316126	0.0363918
0.73749	0.0713118	0.0756719	0.0410588	0.0358901	0.0385773
0.712021	0.0747123	0.0759193	0.0480686	0.0450799	0.0441989
0.654444	0.0820919	0.0871381	0.0626877	0.0599182	0.0537206
0.626634	0.0887433	0.093548	0.0699465	0.0651637	0.0559641
0.618659	0.0898323	0.0953849	0.0729605	0.0661819	0.0569811
0.620732	0.0872262	0.0948343	0.0733915	0.0643218	0.0594946
0.64746	0.0770671	0.0918646	0.0675487	0.0597513	0.0563079
0.592257	0.0886406	0.108623	0.0764339	0.0689831	0.0650618
0.613389	0.0872067	0.0979986	0.0703361	0.0671328	0.0639366
0.624748	0.0853428	0.0872047	0.0700527	0.0679684	0.0646832
0.647013	0.0785655	0.0751413	0.0695271	0.0671624	0.0625904
0.629278	0.0839787	0.0819006	0.0706705	0.0685849	0.0655874
0.639917	0.0808094	0.0792664	0.0687929	0.0669237	0.0642904
0.658396	0.0785928	0.0744079	0.065292	0.062251	0.0610603
0.676154	0.0760447	0.07478	0.0607482	0.0569261	0.0553474
0.719127	0.0716261	0.0650962	0.0498973	0.0457121	0.0485408
0.747536	0.0644448	0.058576	0.0429167	0.0403842	0.046142
0.758082	0.0614712	0.0565207	0.0402201	0.0389921	0.0447143
0.768521	0.0603396	0.0556349	0.0370585	0.0378357	0.0406105
0.784826	0.0578031	0.0514501	0.0358684	0.0351569	0.0348952
0.836545	0.0449264	0.035139	0.0289889	0.0273632	0.0270378
0.82811	0.0426273	0.0368558	0.0308344	0.0296585	0.0319137
0.822614	0.0450305	0.0382982	0.0322637	0.0291481	0.0326452
0.820897	0.0436346	0.0368309	0.0354098	0.0262976	0.0369304
0.826311	0.0414252	0.0309526	0.0383383	0.0268844	0.036088
0.797375	0.0494369	0.040544	0.0429066	0.0305223	0.0392153
0.796423	0.0502204	0.0408725	0.0425352	0.0308019	0.039147
0.778619	0.0532276	0.0431648	0.0457108	0.0286617	0.0506166
0.771691	0.0521233	0.0453756	0.0468534	0.0258817	0.0580748
0.767611	0.0525676	0.0463564	0.0483418	0.0263173	0.0588057
0.750377	0.0562937	0.0534786	0.0500087	0.0277276	0.0621145
0.743364	0.0574109	0.0569909	0.0503113	0.0284014	0.0635213
0.743684	0.0572131	0.0585777	0.0489719	0.0280964	0.0634565
0.746987	0.0585272	0.0580235	0.0465108	0.0278174	0.0621343
0.761656	0.0574806	0.0546871	0.0444257	0.025401	0.0563497
0.747877	0.0550328	0.0618876	0.048311	0.029318	0.0575739
0.730527	0.0604792	0.0676969	0.0493178	0.0326948	0.059284
0.72291	0.062044	0.0754011	0.0456578	0.0334038	0.0605834
0.734394	0.0568996	0.0733458	0.0426495	0.0319692	0.0607416
0.708201	0.0590527	0.0806134	0.0459483	0.0378484	0.0683359
0.729386	0.0551813	0.0788219	0.0404205	0.0372571	0.0589328
0.7328	0.0552908	0.0779356	0.0381189	0.039319	0.0565361
0.719422	0.0557455	0.0795506	0.0400617	0.042692	0.0625285
0.731507	0.053731	0.07306	0.0390013	0.042235	0.0604657
0.725813	0.0537776	0.0721877	0.043394	0.0433455	0.0614821
0.710501	0.0558698	0.0744598	0.0472638	0.0463943	0.0655118
0.711135	0.0553373	0.0745879	0.0468991	0.0464399	0.0656003
0.707633	0.0561088	0.0754419	0.0475267	0.0467936	0.0664966
0.73157	0.0552438	0.0677044	0.0417268	0.0415831	0.0621715
0.721918	0.0565344	0.0680813	0.0462064	0.0457976	0.061462
0.750503	0.0482104	0.0570568	0.0455838	0.0422644	0.0563817
0.764959	0.0459249	0.049263	0.0450753	0.0411434	0.053634
0.771566	0.0495244	0.0462981	0.0446311	0.0371176	0.050863
0.749076	0.0538079	0.0531002	0.0533583	0.0384005	0.0522569
0.730282	0.0594648	0.0615423	0.0628781	0.0399245	0.0459082
0.731038	0.0616203	0.0604169	0.0655666	0.0412215	0.0401372
0.721742	0.0652504	0.061917	0.0660842	0.0449197	0.040087
0.725608	0.0636586	0.0620328	0.0635664	0.0453316	0.0398025
0.736968	0.0632934	0.0598505	0.0609373	0.0426052	0.0363461
0.733787	0.06426	0.0608337	0.0623631	0.0420516	0.0367047
0.709198	0.0673581	0.0691652	0.0677551	0.0448452	0.0416786
0.679425	0.0700848	0.0767384	0.0755483	0.0499138	0.0482894
0.67421	0.0684166	0.0775451	0.0752487	0.0545334	0.0500465
0.658775	0.0706987	0.0802225	0.0757101	0.0611875	0.0534057
0.635571	0.0756039	0.0842897	0.0801669	0.0668602	0.0575086
0.642988	0.0708124	0.0817472	0.0799717	0.0684647	0.0560163
0.664605	0.0655603	0.0751115	0.0715117	0.0697134	0.0534978
0.666203	0.0674136	0.073249	0.0626231	0.071679	0.0588325
0.656563	0.067174	0.0762614	0.0639815	0.0726335	0.0633867
0.645677	0.0658935	0.0790838	0.0697863	0.071697	0.0678622
0.609543	0.070546	0.0831114	0.0773342	0.0746833	0.0847823
0.567894	0.075917	0.0884553	0.0816108	0.0848508	0.101272
0.519242	0.0858798	0.0977471	0.0879703	0.0965436	0.112617
0.507586	0.0918015	0.102024	0.0848734	0.102172	0.111544
0.503667	0.0934171	0.106094	0.0809937	0.104427	0.111401
0.533171	0.0906749	0.100177	0.0732219	0.0970154	0.10574
0.499098	0.104783	0.106829	0.0805395	0.100134	0.108617
0.485637	0.110003	0.111326	0.0801468	0.099212	0.113675
0.469779	0.11536	0.112628	0.0830563	0.100928	0.118249
0.476783	0.117083	0.110395	0.0820037	0.0969057	0.116829
0.508337	0.107308	0.102115	0.0796418	0.0907347	0.111863
0.524727	0.107269	0.100725	0.0737711	0.0861355	0.107372
0.54694	0.104146	0.0971578	0.0672781	0.0822735	0.102205
0.548685	0.10764	0.100676	0.0661725	0.0828467	0.093979
0.560173	0.105682	0.105558	0.0694135	0.0779274	0.0812458
0.589506	0.0994439	0.100385	0.0667508	0.0709245	0.0729896
0.59405	0.096712	0.0932537	0.0696175	0.0702128	0.0761539
0.629269	0.0917672	0.0807609	0.0653036	0.0628932	0.0700061
0.626655	0.0923539	0.0825908	0.0673524	0.0607656	0.0702821
0.658261	0.0815809	0.0753963	0.0614357	0.0535483	0.0697781
0.647884	0.0889769	0.0707403	0.0655377	0.056819	0.0700418
0.666831	0.0850342	0.0691093	0.0612741	0.0531217	0.0646301
0.662885	0.0846628	0.070925	0.0616489	0.0550364	0.0648419
0.654782	0.0858826	0.0727359	0.0621962	0.0595694	0.0648342
0.657349	0.0843096	0.0714221	0.0608654	0.0615158	0.0645385
0.628809	0.0892963	0.0809096	0.0641067	0.0695789	0.0673
0.636387	0.0906355	0.0793656	0.0609871	0.0714324	0.0611928
0.669653	0.0855658	0.0677217	0.0545991	0.0658032	0.0566573
0.683048	0.0816483	0.0645465	0.0538806	0.0614837	0.0553931
0.715331	0.0746231	0.0597166	0.0489746	0.0529428	0.0484116
0.715758	0.0739483	0.0596136	0.0495408	0.0528811	0.0482582
0.735138	0.0699681	0.0547471	0.0448314	0.0505207	0.044795
0.753162	0.0645005	0.0529018	0.0416588	0.0484162	0.0393607
0.792156	0.0473226	0.0520937	0.0335432	0.0414552	0.0334292
0.753472	0.0507873	0.071302	0.0374672	0.0500239	0.0369478
0.733145	0.0514185	0.0810875	0.0402969	0.0557417	0.0383107
0.742608	0.0510736	0.0785518	0.0395345	0.0522649	0.0359671
0.715923	0.0538828	0.0817404	0.0451092	0.0578834	0.0454607
0.724161	0.0503694	0.0757272	0.045502	0.0545675	0.0496725
0.749583	0.0419481	0.0713304	0.0411104	0.0487323	0.0472954
0.74375	0.0435518	0.0741509	0.0387632	0.0508822	0.048902
0.74617	0.0441485	0.0753653	0.0355151	0.0511865	0.0476143
0.747685	0.0449043	0.0739874	0.0352324	0.0515281	0.0466627
0.744592	0.0464205	0.0746708	0.0348539	0.051645	0.0478183
0.742072	0.0478907	0.0753402	0.0350468	0.0513592	0.0482915
0.718493	0.0581498	0.0792806	0.0394027	0.0535681	0.0511057
0.718925	0.0614321	0.0784891	0.0388413	0.0531729	0.0491398
0.718233	0.0697931	0.0666054	0.0387559	0.0533767	0.0532355
0.702793	0.0765558	0.0629174	0.0450738	0.0544009	0.0582591
0.67616	0.0786844	0.0707488	0.0519629	0.0583491	0.0640948
0.685212	0.0812565	0.0735119	0.0504143	0.0533509	0.0562547
0.707329	0.0798772	0.068775	0.0466976	0.0485694	0.0487521
0.707916	0.0808736	0.0665949	0.0478706	0.0488225	0.0479228
0.711468	0.0813781	0.0643718	0.0491566	0.0469272	0.0466978
0.714124	0.0809215	0.0596719	0.0497723	0.0467719	0.0487383
0.714917	0.0794686	0.0593498	0.0490513	0.0469814	0.0502317
0.714579	0.0801315	0.0598653	0.0487091	0.0472418	0.0494736
0.715316	0.0775761	0.0592547	0.0496605	0.0469216	0.0512715
0.740193	0.0672461	0.0550315	0.0453024	0.0436997	0.0485274
0.74369	0.0645679	0.0545502	0.0455931	0.0444339	0.0471652
0.790246	0.051431	0.045756	0.0409742	0.0338622	0.0377301
0.825461	0.0452465	0.0385823	0.0325431	0.0264073	0.0317602
0.848497	0.0430131	0.030716	0.0253107	0.02326	0.0292029
0.85192	0.0382825	0.0247526	0.0248352	0.0249127	0.0352968
0.849558	0.0383918	0.0250673	0.025291	0.026162	0.0355302
0.842049	0.037165	0.0262689	0.0264603	0.0284734	0.0395833
0.842787	0.0360299	0.0256329	0.0267365	0.0282694	0.040544
0.836191	0.0359424	0.0288091	0.0277533	0.0299114	0.0413927
0.801536	0.0399568	0.0409032	0.0332167	0.0364882	0.047899
0.764767	0.0472876	0.062607	0.0359292	0.0379868	0.0514227
0.751281	0.0502543	0.0708367	0.0364218	0.0388513	0.0523545
0.709464	0.0569157	0.0801571	0.0445727	0.0454871	0.0634034
0.692948	0.0580365	0.0852812	0.0482598	0.0486382	0.0668368
0.679608	0.0590727	0.0870887	0.050418	0.0543525	0.0694601
0.665076	0.0626264	0.0884001	0.0512309	0.0598221	0.0728445
0.648028	0.0660328	0.0936356	0.0539352	0.064377	0.0739911
0.638134	0.0685619	0.101884	0.0548727	0.0674712	0.0690758
0.617164	0.0722879	0.110427	0.0578116	0.0691263	0.0731828
0.619962	0.0728366	0.113167	0.0570156	0.0677273	0.0692917
0.604018	0.0762649	0.118817	0.0579403	0.0732297	0.0697307
0.605562	0.0794194	0.117116	0.0573848	0.0752989	0.0652182
0.642372	0.0762282	0.10486	0.0516985	0.0680805	0.0567605
0.685508	0.0666232	0.0809712	0.0486499	0.0657034	0.0525438
0.702573	0.0639529	0.0730298	0.0468565	0.0645392	0.0490485
0.720997	0.0674439	0.0678064	0.0403108	0.0632773	0.0401644
0.706064	0.076464	0.0691641	0.0438743	0.0612475	0.0431859
0.711281	0.0749401	0.0697732	0.0440139	0.0562694	0.0437222
0.722105	0.073968	0.0682266	0.0433975	0.0507603	0.0415428
0.742246	0.0714447	0.0628947	0.0403028	0.0451153	0.0379966
0.746578	0.0677583	0.062362	0.0408726	0.0422228	0.0402064
0.731815	0.0650123	0.0787925	0.0418671	0.0420151	0.0404982
0.721384	0.0649514	0.0893054	0.0399567	0.0413589	0.043044
0.727404	0.0612406	0.0842259	0.0426321	0.0404058	0.0440922
0.730865	0.0566338	0.0836321	0.0440763	0.0395057	0.0452873
0.725436	0.0586808	0.0850231	0.0452299	0.0396201	0.0460106
0.711694	0.0635694	0.0877236	0.0475987	0.0417961	0.0476186
0.704765	0.0643047	0.0907367	0.0481542	0.043303	0.0487362
0.706059	0.0579896	0.096081	0.049047	0.0404216	0.0504021
0.736488	0.0457764	0.0913006	0.0422322	0.0390751	0.0451276
0.737693	0.0435419	0.091467	0.0415347	0.040327	0.0454367
0.723651	0.0380963	0.0935063	0.0430921	0.0461128	0.0555411
0.713044	0.0426618	0.0935666	0.0437061	0.0489737	0.0580478
0.735688	0.0435238	0.0845126	0.0389634	0.043457	0.0538557
0.773863	0.0429392	0.0592563	0.0338852	0.0411583	0.048898
0.790112	0.0428661	0.0448037	0.0348301	0.0414272	0.0459613
0.797302	0.0445582	0.0450344	0.0310421	0.0371304	0.0449331
0.787632	0.0516798	0.0487779	0.0277378	0.0368449	0.047328
0.781559	0.0523065	0.0503543	0.0289271	0.0383938	0.0484596
0.753737	0.0546205	0.0634982	0.0357696	0.0390171	0.0533572
0.748172	0.0543139	0.0665803	0.0366224	0.0384578	0.0558532
0.761892	0.0511109	0.0608915	0.0348072	0.0383626	0.0529362
0.768405	0.0530661	0.0580316	0.0337015	0.0363847	0.0504109
0.778516	0.0542233	0.0550219	0.0320458	0.034161	0.0460321
0.80054	0.0555431	0.0523147	0.0294836	0.0275629	0.0345552
0.78979	0.0544447	0.056094	0.0359643	0.0268348	0.0368724
0.788248	0.0542988	0.0570729	0.0365186	0.0275408	0.0363213
0.780843	0.054564	0.0577794	0.0379381	0.0286774	0.0401978
0.785215	0.0527022	0.0553612	0.0375528	0.026644	0.0425253
0.780254	0.0529266	0.057269	0.0392392	0.0268999	0.0434112
0.755344	0.0542372	0.0655811	0.0475889	0.0280692	0.04918
0.741666	0.0577064	0.067358	0.0480086	0.0303162	0.0549447
0.742927	0.0582671	0.0581928	0.0477712	0.0355691	0.0572724
0.722521	0.0625231	0.0545945	0.0560838	0.0424259	0.0618514
0.682687	0.0668222	0.0597372	0.063277	0.0481134	0.0793634
0.655878	0.0715104	0.062363	0.0677965	0.0548001	0.087652
0.623956	0.0820937	0.0649049	0.0700143	0.0607577	0.0982735
0.591854	0.0889027	0.0681497	0.0723077	0.068437	0.110349
0.568932	0.0940366	0.0681048	0.0753449	0.0740743	0.119507
0.549205	0.0946646	0.0702381	0.0813034	0.0771442	0.127445
0.534553	0.0969568	0.0719927	0.083298	0.0797181	0.133482
0.530756	0.100606	0.073456	0.0829942	0.0808852	0.131302
0.533689	0.0996377	0.0733501	0.081549	0.0810237	0.13075
0.550826	0.0961181	0.0690783	0.0789308	0.0797323	0.125315
0.574897	0.0890817	0.0650482	0.0764906	0.0762042	0.118279
0.615926	0.0811227	0.0582111	0.0673138	0.0678603	0.109566
0.646806	0.0773309	0.0558237	0.0580766	0.0600408	0.101922
0.687722	0.0718551	0.0492337	0.0526659	0.054274	0.0842496
0.70063	0.0686925	0.0473172	0.0532208	0.0502103	0.0799294
0.732396	0.0581562	0.0442952	0.0503874	0.0448425	0.0699231
0.754728	0.054294	0.0420295	0.0487984	0.0402039	0.0599466
0.782617	0.0475339	0.0436433	0.0405895	0.0350611	0.050555
0.779982	0.04633	0.0537553	0.037133	0.0342477	0.0485517
0.776705	0.0484996	0.0624604	0.0379517	0.0318942	0.0424893
0.767051	0.0492698	0.0677972	0.0398737	0.0317083	0.0442996
0.765063	0.0489221	0.0669304	0.0418087	0.0318615	0.045414
0.775727	0.0463862	0.0629638	0.039384	0.0307148	0.0448243
0.75908	0.0511817	0.0667312	0.0412848	0.0325554	0.0491669
0.706892	0.0645919	0.0810492	0.04706	0.0386914	0.0617153
0.664962	0.0726187	0.0865607	0.0519363	0.047834	0.0760884
0.651648	0.0763489	0.0860734	0.0507009	0.0520102	0.0832183
0.653709	0.0756988	0.0868244	0.0483211	0.0516893	0.0837575
0.64142	0.077504	0.089275	0.0527256	0.0519704	0.0871048
0.615009	0.0781876	0.0929562	0.0633433	0.056987	0.0935166
0.629125	0.0743015	0.0876258	0.0635672	0.0546116	0.0907684
0.63916	0.0750322	0.0764628	0.0633129	0.0571902	0.0888421
0.658244	0.0716611	0.066361	0.060126	0.0575125	0.086095
0.6423	0.0735348	0.074655	0.0604317	0.0611045	0.0879737
0.629909	0.0759769	0.0814059	0.0577132	0.0630876	0.0919073
0.628736	0.0768354	0.0828326	0.0556638	0.0619833	0.0939491
0.602282	0.0767449	0.0956761	0.0578892	0.0632217	0.104186
0.606442	0.0678556	0.0945409	0.0555024	0.0675524	0.108107
0.609443	0.065	0.0965577	0.0540742	0.0657998	0.109126
0.589477	0.0734838	0.0983165	0.0587638	0.0639089	0.11605
0.554618	0.0776802	0.105506	0.0602122	0.0672795	0.134705
0.51456	0.0815952	0.11321	0.0585891	0.0729898	0.159056
0.516516	0.0832054	0.113125	0.0486001	0.0702102	0.168343
0.504906	0.0843093	0.117094	0.0486532	0.0735526	0.171485
0.510145	0.0843728	0.117095	0.0474169	0.0708573	0.170114
0.476249	0.0922367	0.125001	0.0534473	0.0728545	0.180211
0.464418	0.095804	0.118008	0.0591529	0.0706611	0.191956
0.450238	0.100748	0.115511	0.0626148	0.0712723	0.199617
0.43021	0.105325	0.121938	0.0642588	0.0757756	0.202492
0.453096	0.105745	0.108942	0.0625003	0.0778659	0.19185
0.477628	0.106413	0.0992204	0.060632	0.0752533	0.180853
0.494274	0.106194	0.0945256	0.0584452	0.0762474	0.170313
0.508028	0.0988748	0.0925613	0.0556807	0.0799114	0.164944
0.545375	0.0944982	0.0847321	0.0540519	0.0757241	0.145619
0.585666	0.0923756	0.0759376	0.0547968	0.0705385	0.120686
0.597944	0.0937161	0.0746045	0.0579797	0.0675895	0.108166
0.588733	0.0946993	0.074523	0.0631532	0.0672822	0.11161
0.587512	0.0955373	0.075567	0.0629927	0.0671053	0.111286
0.618962	0.0861398	0.0686278	0.0576362	0.0655139	0.10312
0.640104	0.0873979	0.062693	0.051691	0.0661344	0.0919795
0.639927	0.0947441	0.058303	0.0532861	0.0709384	0.0828015
0.661829	0.0916558	0.048519	0.0526239	0.0668627	0.0785092
0.6736	0.0908286	0.0461189	0.0509423	0.0617293	0.0767807
0.692732	0.0860141	0.043064	0.0497558	0.0551282	0.0733062
0.717765	0.0797613	0.0392511	0.0477008	0.0467782	0.0687431
0.741628	0.0771436	0.0376816	0.0449256	0.0393042	0.0593172
0.700778	0.0797971	0.0486601	0.0575665	0.0454038	0.0677943
0.690131	0.0790951	0.0544061	0.0585335	0.0469997	0.0708347
0.680394	0.0757317	0.0619475	0.0591091	0.0472439	0.0755737
0.675205	0.0764711	0.0685	0.0562793	0.0481631	0.0753814
0.652653	0.0752138	0.0814636	0.0614652	0.0507347	0.0784702
0.632411	0.0786007	0.0921333	0.0636599	0.0529564	0.0802389
0.63004	0.0731186	0.0946606	0.0638746	0.0548741	0.083432
0.632763	0.0681208	0.0969266	0.0649457	0.0503006	0.0869438
0.599179	0.0764561	0.0994187	0.0701544	0.0579973	0.096794
0.594728	0.0737663	0.100358	0.070501	0.062171	0.0984762
0.590395	0.0742611	0.101362	0.0712578	0.0637592	0.0989648
0.588498	0.074672	0.101993	0.0717034	0.063549	0.0995843
0.581081	0.0752095	0.104109	0.0737235	0.0640352	0.101842
0.608285	0.075341	0.0969479	0.0624909	0.0586779	0.0982578
0.610637	0.0791623	0.0908145	0.0583929	0.058834	0.102159
0.627717	0.0811237	0.0806508	0.0540621	0.0583543	0.0980924
0.630414	0.0859684	0.0766762	0.0552245	0.0595363	0.0921808
0.642397	0.090822	0.0631408	0.0519699	0.0586561	0.0930145
0.641578	0.0968313	0.0547636	0.0534117	0.0593487	0.0940668
0.6185	0.105079	0.0569052	0.0588492	0.064956	0.0957106
0.634983	0.100414	0.0540913	0.0537246	0.0639477	0.0928392
0.67004	0.088912	0.0510362	0.0465997	0.0566676	0.0867446
0.674257	0.0906205	0.0504653	0.0459391	0.0532317	0.0854864
0.646286	0.0939805	0.0651027	0.0463274	0.0574986	0.0908046
0.620402	0.0956013	0.0782821	0.0473966	0.0610474	0.0972703
0.603571	0.0976652	0.0844228	0.0472368	0.0625471	0.104557
0.578415	0.102926	0.0872031	0.0504811	0.0665737	0.114401
0.562212	0.106549	0.0892305	0.0579351	0.0669497	0.117124
0.552049	0.108495	0.0890959	0.058642	0.0668577	0.124861
0.571853	0.103563	0.0839944	0.0526588	0.0617818	0.12615
0.585097	0.10093	0.0844199	0.0488953	0.0589007	0.121757
0.599342	0.0953295	0.0832153	0.0461652	0.0567314	0.119217
0.624862	0.0886364	0.0834857	0.0395723	0.0492618	0.114182
0.635554	0.082927	0.0855637	0.0380435	0.0474109	0.110501
0.642628	0.0815603	0.0860888	0.0382316	0.0462222	0.105269
0.644871	0.0813858	0.0845666	0.0385562	0.0464849	0.104136
0.679194	0.0782555	0.0688377	0.0374613	0.0396254	0.0966266
0.687602	0.0800565	0.0587821	0.0398373	0.0409315	0.0927908
0.700632	0.0784225	0.0549032	0.0385226	0.0419948	0.0855246
0.72147	0.0734011	0.0499763	0.0348817	0.0410116	0.0792592
0.722068	0.0699353	0.0493851	0.0327038	0.0418399	0.0840682
0.71953	0.067348	0.0523349	0.0337973	0.0456854	0.0813048
0.715584	0.0690286	0.0538835	0.0348487	0.0462404	0.0804144
0.725335	0.0669185	0.0504122	0.0350609	0.0446656	0.0776083
0.726057	0.0706724	0.0493136	0.0351958	0.0425519	0.0762096
0.736199	0.0672862	0.0450156	0.0358663	0.0416649	0.0739678
0.732513	0.0688758	0.0450366	0.0373605	0.0427498	0.0734645
0.73658	0.0695992	0.0437572	0.0369863	0.0418822	0.0711949
0.738473	0.0676909	0.0439247	0.0368979	0.0417095	0.0713036
0.725381	0.0687553	0.0484149	0.0393903	0.0438753	0.0741833
0.722434	0.0693155	0.0485038	0.0411865	0.0422846	0.076276
0.711093	0.0767675	0.0459823	0.045885	0.0434748	0.076797
0.710911	0.0782827	0.0465672	0.048907	0.0454619	0.0698704
0.737236	0.0724816	0.0459308	0.0466564	0.0429938	0.0547018
0.765469	0.0671416	0.0426569	0.0438174	0.0369294	0.0439862
0.77697	0.0647865	0.0392988	0.0430052	0.0350774	0.0408618
0.777285	0.0643909	0.0393779	0.0426058	0.0352575	0.0410826
0.782286	0.0586739	0.0389354	0.0415837	0.0367868	0.0417341
0.789402	0.0579629	0.0378404	0.039476	0.035762	0.039557
0.796848	0.0556567	0.0355659	0.0383839	0.0342973	0.0392478
0.74936	0.0568038	0.0480613	0.046392	0.0426354	0.0567472
0.706651	0.0618754	0.058754	0.0502819	0.0444515	0.0779866
0.688492	0.0608296	0.0591506	0.0522469	0.0461374	0.0931439
0.699664	0.0592659	0.0573107	0.0481505	0.0446231	0.0909856
0.709872	0.0537827	0.0561471	0.0436053	0.0434512	0.0931421
0.735003	0.047894	0.052842	0.0369965	0.0370126	0.0902522
0.742668	0.0485712	0.0512957	0.0340276	0.0354249	0.0880131
0.744483	0.0491872	0.0505846	0.0338546	0.0356257	0.0862648
0.728303	0.0542344	0.0522786	0.0364534	0.0386203	0.0901106
0.682351	0.0619225	0.0629658	0.0422268	0.0471583	0.103375
0.690486	0.0606049	0.0617075	0.0407995	0.0449006	0.101502
0.696512	0.0575479	0.0606937	0.0401687	0.0445357	0.100542
0.701101	0.0583675	0.0592294	0.039347	0.0436939	0.0982608
0.750951	0.0551605	0.0452259	0.0316401	0.0366058	0.0804166
0.797042	0.0497038	0.0340405	0.0272906	0.034544	0.0573792
0.814456	0.0516568	0.0307914	0.0245057	0.0374292	0.0411612
0.804945	0.050794	0.0304083	0.0263238	0.0478684	0.0396608
0.806441	0.0471302	0.0324349	0.026867	0.0514668	0.0356603
0.785361	0.0486558	0.0367118	0.0291396	0.0628028	0.0373294
0.742882	0.0543467	0.0424292	0.0386222	0.0780849	0.0436347
0.694804	0.0665113	0.047953	0.0451773	0.0967146	0.0488395
0.705542	0.0623404	0.0464509	0.0432475	0.097242	0.0451768
0.72802	0.0574729	0.0394889	0.0435105	0.0980037	0.0335035
0.699564	0.0605096	0.0435946	0.0494246	0.106168	0.0407395
0.676	0.0648031	0.0462917	0.053729	0.110904	0.0482722
0.649393	0.0726176	0.0504319	0.0575231	0.117142	0.0528926
0.584712	0.0917836	0.0597763	0.0636625	0.135608	0.064458
0.559297	0.0945612	0.0646918	0.0649683	0.146285	0.070197
0.533577	0.0990965	0.0730979	0.0678861	0.147498	0.0788453
0.502556	0.109477	0.0855037	0.0716072	0.141221	0.0896356
0.465312	0.119708	0.0954257	0.0773398	0.1461	0.0961143
0.472491	0.123384	0.0936442	0.0769194	0.140075	0.0934861
0.509328	0.116772	0.0892357	0.0695493	0.126899	0.0882158
0.555508	0.105382	0.0845449	0.0626434	0.108436	0.0834861
0.54413	0.10949	0.0880731	0.0642935	0.109053	0.0849609
0.551311	0.109254	0.0882402	0.0611754	0.104832	0.0851867
0.578657	0.105544	0.0850303	0.0557799	0.0981334	0.0768552
0.600803	0.101786	0.0820265	0.052033	0.0939467	0.0694047
0.626039	0.0935964	0.0784681	0.0485	0.0880954	0.0653014
0.679604	0.0765896	0.0704371	0.0435768	0.0740201	0.0557725
0.703755	0.0740982	0.0652779	0.0418573	0.0648219	0.0501896
0.699371	0.0779655	0.0587853	0.0420468	0.0802761	0.0415556
0.739612	0.0662812	0.0465969	0.0365113	0.0809832	0.0300154
0.786255	0.056345	0.0351638	0.0298405	0.0703942	0.0220014
0.790269	0.0550179	0.0339513	0.0282316	0.0715013	0.021029
0.791191	0.0494796	0.0317415	0.0284369	0.0790486	0.0201022
0.788507	0.0501103	0.0276026	0.02756	0.0861272	0.0200926
0.737184	0.0612575	0.0318621	0.0334127	0.112087	0.0241973
0.672746	0.079042	0.0410575	0.0395931	0.144185	0.0233764
0.875866	0.0384609	0.0311605	0.0182882	0.0277177	0.00850627

## Sheet: fig1a_CT1_rel_band_pwr
\delta	\theta	\alpha	\sigma	\beta	\gamma
0.467749	0.0873592	0.0953513	0.0775862	0.0606927	0.211261
0.47624	0.0897482	0.145542	0.127395	0.0615914	0.099483
0.552234	0.10013	0.154812	0.0636407	0.0517194	0.077464
0.600478	0.113787	0.15945	0.0426865	0.0342854	0.0493131
0.31343	0.146064	0.295627	0.0881584	0.105753	0.0509672
0.41483	0.131571	0.222042	0.0805993	0.0775912	0.0733669
0.494809	0.098119	0.19236	0.0618022	0.0707809	0.0821281
0.37864	0.149096	0.244532	0.0305519	0.097185	0.0999952
0.468348	0.0628229	0.228853	0.0859198	0.0685705	0.085485
0.59754	0.0861946	0.0935518	0.0289949	0.116773	0.0769459
0.62841	0.144388	0.0493136	0.0168817	0.0826271	0.0783792
0.678224	0.113677	0.106242	0.0371626	0.0301046	0.0345897
0.593606	0.0904787	0.143647	0.0384267	0.0468849	0.0869573
0.462905	0.0925212	0.134728	0.0882444	0.109464	0.112137
0.437061	0.147536	0.194536	0.0930553	0.0875589	0.0402524
0.362301	0.201088	0.18949	0.121917	0.0648379	0.0603656
0.344581	0.123161	0.29236	0.0444044	0.159924	0.0355701
0.574481	0.0694811	0.172621	0.0464041	0.0860463	0.0509669
0.669455	0.0477546	0.130971	0.0465736	0.0579284	0.0473178
0.545168	0.0479081	0.154993	0.125552	0.0550195	0.0713588
0.642181	0.0397442	0.138916	0.0791231	0.0403559	0.0596797
0.438571	0.0531065	0.21392	0.110562	0.0892386	0.0946016
0.458342	0.0865718	0.163584	0.0830683	0.0802686	0.128165
0.478542	0.143532	0.141552	0.0632226	0.0754594	0.0976919
0.453277	0.169279	0.154176	0.0520889	0.0548191	0.116359
0.499447	0.128613	0.116901	0.0984859	0.0411957	0.115358
0.30358	0.156133	0.190789	0.171126	0.0619007	0.116471
0.41567	0.0934619	0.30818	0.0810157	0.0262374	0.0754344
0.45093	0.133871	0.247997	0.0499447	0.0380006	0.0792568
0.591915	0.152411	0.120711	0.0459865	0.0413708	0.0476064
0.677979	0.0927426	0.0952537	0.0311064	0.0810342	0.0218845
0.381614	0.19188	0.0983205	0.0723383	0.106719	0.149128
0.378856	0.11001	0.163964	0.0447438	0.0708939	0.231532
0.446247	0.0835429	0.149749	0.0567896	0.0864822	0.177189
0.277916	0.164633	0.18546	0.0700843	0.148457	0.153449
0.465766	0.188173	0.109631	0.0599346	0.0679092	0.108586
0.543341	0.0511373	0.157904	0.0848633	0.098041	0.0647125
0.472049	0.0585254	0.168298	0.07877	0.0838706	0.138487
0.494425	0.0802583	0.20287	0.0525274	0.0479224	0.121998
0.663208	0.0877487	0.099393	0.0525955	0.0244291	0.072626
0.589027	0.0898349	0.12876	0.067365	0.0456593	0.0793537
0.418384	0.108135	0.244489	0.0618797	0.0776834	0.0894287
0.448152	0.168144	0.208891	0.0721913	0.0416872	0.0609345
0.564019	0.13281	0.130122	0.0318531	0.0856295	0.0555656
0.518162	0.0639755	0.176825	0.0268962	0.100506	0.113635
0.528834	0.0659845	0.179236	0.0484063	0.0696681	0.107871
0.309299	0.133208	0.242897	0.088498	0.0850624	0.141035
0.399919	0.133114	0.213187	0.109225	0.0570037	0.0875515
0.581092	0.117717	0.15094	0.0495155	0.0446883	0.0560475
0.602853	0.119678	0.0850659	0.0459079	0.102446	0.0440488
0.4407	0.116543	0.175817	0.0728421	0.117719	0.07638
0.543444	0.0717024	0.205644	0.0384849	0.085706	0.0550185
0.558161	0.0685404	0.120067	0.0640447	0.122508	0.0666785
0.334215	0.120647	0.175545	0.101136	0.0851388	0.183317
0.656035	0.0730542	0.0798188	0.0696315	0.0235265	0.0979337
0.594517	0.0625984	0.11846	0.0574627	0.0500924	0.11687
0.853024	0.0560137	0.051296	0.00816381	0.011689	0.0198131
0.592561	0.0909669	0.149673	0.0317057	0.0500692	0.0850243
0.760541	0.0536696	0.0675191	0.0227494	0.0287352	0.0667859
0.712439	0.0600489	0.0996431	0.0302666	0.0169432	0.0806596
0.604897	0.0419682	0.132719	0.0156055	0.0867446	0.118066
0.496394	0.0541081	0.156478	0.0456334	0.128692	0.118695
0.531344	0.082439	0.181356	0.0751711	0.0381905	0.0914993
0.48211	0.0916242	0.220615	0.072037	0.049048	0.0845663
0.523159	0.0788386	0.208815	0.0779247	0.0556881	0.0555743
0.614047	0.080193	0.150919	0.0471237	0.0525185	0.055199
0.66572	0.082378	0.107388	0.0440388	0.0501732	0.0503017
0.667971	0.0897251	0.107813	0.0261686	0.0478997	0.0604235
0.363911	0.109659	0.270286	0.0597605	0.0434363	0.152947
0.30717	0.192427	0.264854	0.0416655	0.0401208	0.153762
0.282216	0.128378	0.149649	0.0740094	0.2301	0.135648
0.256119	0.218467	0.126555	0.0494013	0.242091	0.107367
0.466117	0.153104	0.159087	0.0489827	0.109938	0.0627715
0.410812	0.149995	0.178549	0.0774856	0.0917104	0.091448
0.357423	0.256675	0.151743	0.0733436	0.0484641	0.112352
0.334008	0.201132	0.263283	0.0464379	0.0889747	0.0661638
0.506417	0.11643	0.169977	0.059509	0.0925465	0.0551198
0.582392	0.0624232	0.188925	0.051332	0.0631527	0.0517748
0.547659	0.0314558	0.178941	0.0616316	0.0899761	0.0903363
0.417473	0.0710724	0.155307	0.0814066	0.138073	0.136668
0.638551	0.105094	0.12108	0.0466423	0.047223	0.04141
0.394085	0.0929772	0.343804	0.0401498	0.0631907	0.0657935
0.245978	0.118393	0.394574	0.0775219	0.0945704	0.0689624
0.792963	0.0605837	0.0499872	0.0380807	0.0325942	0.0257915
0.530927	0.0645354	0.171584	0.047707	0.099232	0.0860144
0.316438	0.0628199	0.256576	0.102516	0.102934	0.158715
0.338665	0.0471637	0.22578	0.175367	0.0314823	0.181542
0.509369	0.0729352	0.104543	0.132027	0.0221494	0.158976
0.295448	0.138286	0.134147	0.107059	0.111811	0.213249
0.322127	0.0869911	0.229228	0.0868441	0.108927	0.165883
0.463613	0.116843	0.21718	0.0674016	0.0376191	0.0973429
0.383418	0.107512	0.129757	0.149924	0.0725641	0.156825
0.438281	0.138024	0.161658	0.0729496	0.0821843	0.106903
0.556231	0.133572	0.0822381	0.0624374	0.0662186	0.0993027
0.437214	0.0956326	0.0946914	0.0940249	0.116027	0.16241
0.459715	0.0251827	0.206676	0.0873889	0.092531	0.128506
0.532097	0.0850787	0.17465	0.0544219	0.0868581	0.0668944
0.358202	0.134072	0.207977	0.0807465	0.138318	0.0806849
0.242843	0.121474	0.261465	0.116944	0.107701	0.149574
0.610303	0.0618086	0.183398	0.0491022	0.0374054	0.0579827
0.79215	0.0410076	0.0827255	0.0208063	0.0352982	0.0280126
0.507497	0.103546	0.122325	0.0807436	0.0882634	0.0976253
0.518949	0.0722944	0.21663	0.0493383	0.0843139	0.0584739
0.14229	0.107983	0.462549	0.0477184	0.133855	0.105604
0.437269	0.172242	0.173151	0.0512168	0.0523845	0.113737
0.792546	0.0621608	0.0592425	0.023259	0.0364658	0.0263257
0.912237	0.0276932	0.0202244	0.0105836	0.0172062	0.0120557
0.229095	0.149774	0.249378	0.110986	0.166739	0.0940273
0.384343	0.0927597	0.233391	0.108316	0.104093	0.077097
0.296249	0.0235301	0.308519	0.107348	0.174444	0.0899098
0.361018	0.0496744	0.309475	0.0318792	0.128823	0.11913
0.424546	0.0767127	0.296086	0.0101	0.116078	0.0764773
0.255321	0.199673	0.278969	0.0782796	0.0889066	0.0988505
0.53781	0.0958904	0.175287	0.0695281	0.0287568	0.0927276
0.561592	0.0341196	0.199101	0.0556721	0.0691516	0.080363
0.306929	0.07184	0.268806	0.136169	0.0732014	0.143055
0.564523	0.0943844	0.0817925	0.0960284	0.0389873	0.124284
0.437509	0.131651	0.119278	0.104365	0.126927	0.0802699
0.316672	0.104789	0.257743	0.0886761	0.153357	0.0787637
0.17622	0.173555	0.30122	0.10503	0.0865949	0.15738
0.426842	0.0901046	0.234626	0.0779912	0.0524758	0.11796
0.431706	0.0530638	0.220871	0.0563197	0.046195	0.191844
0.565217	0.0810635	0.103583	0.0843155	0.038456	0.127366
0.623619	0.0959667	0.0991995	0.0748122	0.0487593	0.0576429
0.565965	0.0848154	0.142952	0.0632166	0.0483716	0.0946797
0.338389	0.0682317	0.246671	0.115827	0.0416322	0.18925
0.454302	0.0828617	0.172258	0.0777691	0.0873102	0.125499
0.44516	0.0938159	0.140725	0.0934197	0.0969671	0.129912
0.382238	0.0910133	0.124046	0.154883	0.147478	0.100341
0.465839	0.111253	0.123559	0.125165	0.0776009	0.0965832
0.497734	0.0761806	0.162993	0.0543972	0.0583136	0.150382
0.181049	0.114675	0.369821	0.0861	0.05948	0.188875
0.350346	0.0991527	0.271479	0.111531	0.0655943	0.101897
0.489373	0.114793	0.159703	0.0962587	0.0402312	0.099642
0.223219	0.175826	0.282396	0.0541495	0.113736	0.150674
0.460269	0.155922	0.179532	0.0527609	0.084416	0.0670996
0.591767	0.153803	0.0680833	0.0404406	0.0571417	0.0887644
0.135433	0.106582	0.322905	0.113146	0.0693831	0.252551
0.286135	0.089816	0.233346	0.146592	0.0421646	0.201948
0.560961	0.0730778	0.13885	0.0498376	0.0598469	0.117427
0.517902	0.0673104	0.173357	0.0551294	0.0756495	0.110652
0.343411	0.162285	0.130577	0.055664	0.138322	0.169741
0.340681	0.149519	0.117869	0.0450293	0.177735	0.169166
0.240201	0.123646	0.164122	0.050831	0.23273	0.18847
0.547706	0.0495745	0.12356	0.0492194	0.115861	0.11408
0.546673	0.0441483	0.147944	0.0532225	0.0793316	0.12868
0.345691	0.0814947	0.226084	0.0658971	0.088562	0.192271
0.474771	0.0704084	0.175628	0.0598187	0.150938	0.0684362
0.395336	0.0755675	0.186267	0.0753871	0.186264	0.0811786
0.367185	0.0937949	0.173574	0.0975695	0.192728	0.0751491
0.554432	0.0777927	0.0994373	0.0721167	0.127358	0.0688626
0.803127	0.0272021	0.0465714	0.0369044	0.05146	0.034735
0.851727	0.0252742	0.0395346	0.0286686	0.0451948	0.00960111
0.526315	0.0732332	0.213102	0.0373249	0.0883333	0.0616912
0.235152	0.130041	0.394612	0.0471749	0.101791	0.0912286
0.247665	0.130806	0.334984	0.116562	0.11208	0.0579018
0.446244	0.0939402	0.199585	0.0509845	0.118971	0.0902751
0.410079	0.0889402	0.144758	0.0519757	0.226559	0.0776888
0.234634	0.136149	0.176445	0.0502835	0.222842	0.179646
0.537473	0.0819341	0.0992905	0.015456	0.149509	0.116337
0.335539	0.135093	0.14786	0.0788218	0.203749	0.098938
0.428608	0.0971123	0.156441	0.0765301	0.152357	0.088951
0.582062	0.0527058	0.178117	0.034642	0.0485458	0.103928
0.276337	0.135205	0.276616	0.070795	0.0290805	0.211967
0.279279	0.132797	0.204845	0.101577	0.0864099	0.195092
0.6041	0.0593317	0.080611	0.0863236	0.076297	0.0933365
0.404375	0.0846317	0.0924332	0.1189	0.193349	0.106311
0.341432	0.0463852	0.0697885	0.048369	0.271013	0.223012
0.314367	0.0503916	0.0897492	0.0834525	0.170555	0.291485
0.353171	0.0538679	0.0696096	0.0683655	0.10109	0.353896
0.272953	0.063977	0.0592154	0.0651511	0.12248	0.416224
0.478188	0.0711439	0.135926	0.0713835	0.131374	0.111985
0.226493	0.0518911	0.170672	0.0871284	0.240275	0.223541
0.381193	0.0870585	0.117156	0.0446166	0.120775	0.2492
0.362408	0.0621132	0.0442964	0.0569565	0.130107	0.344119
0.446932	0.0502425	0.0345621	0.0365285	0.169361	0.262375
0.296453	0.0648976	0.187128	0.087842	0.160823	0.202856
0.76606	0.0421432	0.0767001	0.0164957	0.0420899	0.0565107
0.848567	0.0361022	0.0552563	0.0100436	0.0222848	0.0277457
0.519557	0.0767808	0.191199	0.0368316	0.0594766	0.116155
0.705414	0.110585	0.0959038	0.00740364	0.0340969	0.0465973
0.624758	0.110944	0.13841	0.0241348	0.0368849	0.0648675
0.300368	0.123801	0.274864	0.0474579	0.0753357	0.178173
0.478065	0.119173	0.18148	0.0343604	0.0361101	0.150811
0.639671	0.0629885	0.131535	0.0586741	0.0357929	0.0713389
0.402582	0.0642053	0.158101	0.0459961	0.114405	0.214711
0.133092	0.0566994	0.0710522	0.102289	0.17748	0.459387
0.229098	0.0769549	0.0930191	0.091118	0.115844	0.393966
0.343532	0.0665279	0.0742054	0.0841974	0.122594	0.308943
0.223217	0.028914	0.0666006	0.0803849	0.166362	0.434521
0.138653	0.0195533	0.0418139	0.0458049	0.118931	0.635244
0.120251	0.0387317	0.0562221	0.0484552	0.118785	0.617554
0.114453	0.0461685	0.0521249	0.0475676	0.127437	0.612249
0.0972592	0.0345214	0.0487597	0.0601914	0.172945	0.586323
0.0959658	0.0172387	0.0599007	0.0460867	0.148871	0.631937
0.116808	0.0194626	0.0547244	0.026975	0.0721179	0.709912
0.204353	0.0401533	0.049926	0.0448803	0.183218	0.477469
0.276809	0.0781314	0.0810056	0.0521582	0.214232	0.297663
0.16219	0.0683993	0.0476199	0.0702269	0.238825	0.412739
0.397196	0.0370443	0.0166469	0.0604071	0.202871	0.285835
0.335832	0.0298132	0.0386467	0.0536606	0.142892	0.399156
0.103961	0.0464141	0.0491826	0.0617449	0.26184	0.476858
0.418489	0.0297334	0.0399263	0.052474	0.132229	0.327148
0.152677	0.0435633	0.0763132	0.0664183	0.304245	0.356783
0.0831444	0.0265944	0.0509413	0.0719333	0.417499	0.349888
0.0634359	0.0614863	0.0699441	0.071967	0.354673	0.378493
0.142832	0.0403382	0.0713021	0.0440299	0.457974	0.243524
0.221348	0.00919016	0.0943448	0.0578719	0.344182	0.273062
0.168319	0.0244118	0.143446	0.0522681	0.243422	0.368133
0.124639	0.0756555	0.111722	0.081236	0.359887	0.24686
0.0997113	0.03106	0.145053	0.160314	0.247498	0.316364
0.140527	0.00675393	0.123819	0.165292	0.240184	0.323424
0.278484	0.032008	0.048171	0.144858	0.161328	0.335152
0.333948	0.0463148	0.0893337	0.216948	0.0350925	0.278363
0.238577	0.0679881	0.169706	0.0702458	0.0567704	0.396712
0.416202	0.0520027	0.107209	0.089494	0.0948872	0.240205
0.37141	0.0483743	0.0936015	0.124038	0.128778	0.233798
0.24366	0.0427627	0.098613	0.232354	0.27349	0.10912
0.334793	0.0501131	0.167221	0.167919	0.200126	0.079828
0.383117	0.0661178	0.180348	0.079066	0.179405	0.111946
0.44429	0.121572	0.0919269	0.046643	0.135528	0.16004
0.531489	0.104286	0.0831081	0.0791554	0.0844476	0.117515
0.529996	0.0890455	0.1194	0.0890717	0.130554	0.0419329
0.458372	0.107533	0.157714	0.0608533	0.14481	0.0707179
0.328669	0.0670933	0.2633	0.0488058	0.241213	0.0509188
0.158963	0.0636702	0.254248	0.0369973	0.323411	0.162711
0.208654	0.074657	0.195298	0.028588	0.201469	0.291334
0.241884	0.128003	0.214391	0.0546198	0.176328	0.184775
0.323533	0.0860148	0.156609	0.120998	0.146829	0.166015
0.475873	0.0593493	0.0679879	0.0882744	0.18837	0.120146
0.625244	0.0255786	0.0574979	0.0224461	0.210139	0.0590953
0.516807	0.109844	0.0509786	0.0831179	0.195017	0.0442359
0.409221	0.108974	0.0717818	0.162376	0.153098	0.0945498
0.376683	0.0578948	0.0745391	0.128002	0.233838	0.129043
0.197957	0.124625	0.0867938	0.120401	0.291714	0.17851
0.199078	0.108594	0.0909942	0.142735	0.270735	0.187865
0.519589	0.0387846	0.0375982	0.0944295	0.203703	0.105896
0.383548	0.0648811	0.0705463	0.0952245	0.222581	0.163219
0.321628	0.0678171	0.11404	0.0649681	0.209238	0.222309
0.372744	0.0351392	0.310105	0.089145	0.0795988	0.113268
0.0918938	0.0387309	0.433222	0.188712	0.168366	0.079075
0.182229	0.0734082	0.0738115	0.242854	0.313671	0.114025
0.199384	0.0909903	0.183051	0.264038	0.09875	0.163788
0.27485	0.0597572	0.176154	0.232751	0.168044	0.0884438
0.455155	0.0867353	0.163403	0.13278	0.0942529	0.0676737
0.465325	0.103422	0.140418	0.0868581	0.142322	0.0616546
0.377498	0.0883118	0.0791485	0.0855749	0.319831	0.0496353
0.265673	0.0880056	0.247931	0.148572	0.161093	0.0887257
0.205058	0.0577026	0.373986	0.150973	0.133594	0.0786871
0.179742	0.0390113	0.259877	0.217913	0.240648	0.0628082
0.422016	0.0674865	0.107573	0.156801	0.186577	0.0595468
0.508383	0.028827	0.068698	0.18987	0.119375	0.0848466
0.27578	0.0373429	0.06928	0.269039	0.173505	0.175053
0.451024	0.0597469	0.288611	0.0583536	0.090793	0.051471
0.233314	0.0633279	0.493362	0.0264562	0.127674	0.0558655
0.337708	0.0882891	0.278669	0.0494598	0.147031	0.0988433
0.562118	0.0429126	0.0975246	0.0552264	0.135422	0.106796
0.420773	0.0213096	0.244885	0.101296	0.114821	0.0969148
0.236099	0.0652622	0.324469	0.1879	0.0509036	0.135367
0.426536	0.0670356	0.124328	0.165835	0.141375	0.07489
0.260118	0.028215	0.480035	0.0887544	0.0684716	0.0744055
0.090632	0.0801357	0.527954	0.140458	0.089437	0.0713834
0.436415	0.0540259	0.0516483	0.253751	0.134687	0.0694725
0.53455	0.0886641	0.040824	0.186851	0.102617	0.0464942
0.475624	0.0579209	0.0351748	0.207568	0.0594858	0.164227
0.572187	0.0414956	0.0395778	0.125379	0.0400373	0.181324
0.44209	0.0400507	0.0614737	0.198212	0.0889237	0.16925
0.29214	0.154702	0.0849461	0.228501	0.136587	0.103123
0.366059	0.179617	0.0648476	0.137405	0.144291	0.10778
0.206879	0.0400398	0.182073	0.249746	0.142489	0.178774
0.298821	0.0618156	0.150981	0.214604	0.149179	0.124599
0.374015	0.0498184	0.0633004	0.139778	0.247453	0.125634
0.434597	0.0534215	0.0295234	0.102911	0.241021	0.138527
0.536318	0.0400365	0.0475425	0.0831936	0.212416	0.0804933
0.526315	0.0293295	0.0839514	0.104366	0.157589	0.098448
0.196309	0.0463561	0.115929	0.0893505	0.396289	0.155767
0.290994	0.0436257	0.0542476	0.0550234	0.28285	0.27326
0.256831	0.0493675	0.0718555	0.183738	0.178261	0.259948
0.392693	0.0292574	0.0524342	0.198203	0.17355	0.153863
0.360847	0.0642849	0.0569946	0.248734	0.117059	0.152081
0.299073	0.0567737	0.047834	0.264035	0.131005	0.20128
0.227484	0.0506916	0.0902208	0.188464	0.115176	0.327964
0.326844	0.0657393	0.0599735	0.181056	0.0626555	0.303732
0.228792	0.118057	0.0395751	0.185048	0.174394	0.254134
0.498688	0.045144	0.104098	0.123153	0.115987	0.112929
0.368503	0.062719	0.120575	0.149977	0.156115	0.142111
0.502364	0.0331513	0.0415821	0.107862	0.241352	0.073688
0.265613	0.041066	0.082222	0.135325	0.389791	0.0859828
0.14607	0.0640518	0.0835871	0.344203	0.257311	0.104777
0.310785	0.0621757	0.0304543	0.279953	0.2388	0.0778318
0.371856	0.0245883	0.0856306	0.260258	0.0979072	0.15976
0.205794	0.0455176	0.153849	0.219582	0.21901	0.156248
0.453641	0.0344023	0.0704351	0.148675	0.192378	0.100469
0.518587	0.0414913	0.040904	0.142994	0.118143	0.137882
0.151818	0.0562637	0.0668201	0.319415	0.12938	0.276303
0.315521	0.0556224	0.160725	0.15765	0.147099	0.163382
0.391035	0.0469981	0.145377	0.129796	0.18724	0.0995543
0.360176	0.0560198	0.132119	0.11553	0.236504	0.099652
0.297318	0.0808389	0.167624	0.0876305	0.232458	0.134131
0.528908	0.0386313	0.151206	0.0462966	0.138123	0.0968351
0.175274	0.0925443	0.193333	0.261597	0.180153	0.0970995
0.246224	0.067255	0.135005	0.308142	0.169908	0.0734654
0.355285	0.0568461	0.166214	0.155844	0.163513	0.102298
0.105628	0.0324155	0.174563	0.173134	0.227414	0.286845
0.282963	0.039812	0.220505	0.205213	0.0980881	0.153419
0.429141	0.035044	0.224343	0.162178	0.0776956	0.0715976
0.171921	0.0454224	0.187512	0.211935	0.136212	0.246998
0.298948	0.059525	0.179719	0.136238	0.152786	0.172784
0.28893	0.0936253	0.100193	0.194925	0.136568	0.185759
0.269772	0.0873797	0.0916014	0.234679	0.14145	0.175118
0.364852	0.075979	0.0542113	0.166104	0.216009	0.122844
0.3422	0.0442927	0.0466932	0.173983	0.286956	0.105876
0.18905	0.0684164	0.117616	0.310917	0.172641	0.141359
0.224191	0.0377564	0.105731	0.338292	0.0879123	0.206117
0.297413	0.0571757	0.0472834	0.264895	0.0565801	0.276653
0.217478	0.0863619	0.0646115	0.21597	0.184694	0.230885
0.442261	0.045151	0.0918778	0.134419	0.147417	0.138874
0.337433	0.0316784	0.0365917	0.300926	0.0586722	0.234699
0.315369	0.0499559	0.10048	0.258175	0.0466483	0.229373
0.474393	0.0678085	0.0928378	0.129066	0.10196	0.133935
0.221299	0.0286875	0.0713556	0.292407	0.04724	0.339011
0.236615	0.0596567	0.04459	0.325568	0.0484952	0.285075
0.419611	0.0622223	0.140955	0.101459	0.100821	0.174932
0.398265	0.0407002	0.283636	0.0391017	0.100428	0.137869
0.608403	0.0566548	0.159207	0.0257984	0.0873506	0.0625867
0.750572	0.061207	0.0396365	0.0334545	0.0492353	0.0658945
0.776422	0.0396747	0.023727	0.0742631	0.0423838	0.0435291
0.587398	0.0448511	0.0864486	0.0719448	0.12366	0.0856973
0.591275	0.0331746	0.0902286	0.0416646	0.103952	0.139706
0.460724	0.051078	0.0747083	0.144812	0.0912836	0.177394
0.285039	0.0422906	0.0576565	0.254772	0.113392	0.24685
0.36763	0.148392	0.140745	0.137305	0.0694942	0.136433
0.578189	0.0330983	0.0145242	0.0544294	0.126058	0.193702
0.448208	0.0677375	0.0762846	0.0711307	0.155135	0.181504
0.589181	0.0301696	0.0257821	0.140179	0.0959074	0.118781
0.618391	0.0479257	0.0289697	0.109485	0.0800118	0.115217
0.350493	0.0534708	0.0393544	0.141474	0.0862869	0.328921
0.131878	0.0162537	0.0176843	0.151166	0.136735	0.546283
0.084641	0.0158515	0.0503594	0.150364	0.216051	0.482733
0.138683	0.0380572	0.0577669	0.137541	0.143597	0.484354
0.0988635	0.0478804	0.0559681	0.0783605	0.128032	0.590896
0.251944	0.0294604	0.0290347	0.0408598	0.15429	0.494411
0.420757	0.0292675	0.0470301	0.0675823	0.170581	0.264782
0.158807	0.0393463	0.02149	0.117689	0.24615	0.416517
0.0990255	0.0312205	0.0535549	0.151254	0.22525	0.439694
0.226379	0.0616944	0.101264	0.113913	0.2077	0.289049
0.244669	0.039372	0.105559	0.0738929	0.154352	0.382154
0.114908	0.0440085	0.128858	0.0516619	0.210088	0.450476
0.315967	0.0484779	0.0417568	0.066096	0.22389	0.303812
0.272421	0.0293901	0.0748522	0.149609	0.255999	0.217729
0.0500493	0.0313517	0.107113	0.201318	0.247802	0.362366
0.378863	0.0328114	0.0801516	0.0782322	0.152858	0.277083
0.461527	0.0532713	0.0701913	0.0820904	0.10912	0.2238
0.467239	0.0215432	0.0303298	0.205784	0.0950987	0.180005
0.258665	0.0469869	0.0269148	0.269145	0.170146	0.228142
0.414151	0.0376957	0.0243162	0.138103	0.111758	0.273977
0.238441	0.0345713	0.0720302	0.120309	0.287771	0.246877
0.384942	0.0494771	0.0613055	0.0746682	0.194266	0.235341
0.417649	0.0279612	0.0477776	0.0689823	0.121053	0.316577
0.189385	0.0314529	0.0961138	0.166016	0.12611	0.390923

## Sheet: fig1a_CT1_rel_band_pwr_smooth
\delta	\theta	\alpha	\sigma	\beta	\gamma
0.467749	0.0873592	0.0953513	0.0775862	0.0606927	0.211261
0.498741	0.0924125	0.131902	0.0895405	0.0580011	0.129403
0.482026	0.107418	0.170156	0.0798933	0.0628084	0.0976978
0.474253	0.10954	0.180741	0.0774097	0.0660591	0.0919977
0.462973	0.108744	0.193174	0.0731489	0.0697966	0.0921627
0.490246	0.109935	0.17104	0.0640197	0.0752336	0.0895263
0.512657	0.108726	0.163948	0.059985	0.0695814	0.0851028
0.512284	0.109123	0.166977	0.0608049	0.0733331	0.0774778
0.50927	0.113568	0.170746	0.0581634	0.0753306	0.0729216
0.49466	0.121334	0.173413	0.0626462	0.0763397	0.0716063
0.474976	0.122055	0.183637	0.0627784	0.0860042	0.0705492
0.495057	0.116164	0.174175	0.0595665	0.0844883	0.0705492
0.514643	0.109717	0.16717	0.0569491	0.0829758	0.0685454
0.518517	0.105854	0.164295	0.061853	0.0817634	0.067717
0.538789	0.0974428	0.156171	0.0655892	0.0773919	0.0646158
0.536499	0.0966954	0.155022	0.0674848	0.0789818	0.0653171
0.525791	0.0967244	0.160409	0.0716443	0.0761737	0.069257
0.514263	0.0966586	0.167505	0.075209	0.0756224	0.0707426
0.496959	0.100936	0.171192	0.0763571	0.0775235	0.0770325
0.489716	0.103869	0.169134	0.0809771	0.0770859	0.0792172
0.477461	0.108762	0.173447	0.0873526	0.0734271	0.0795506
0.475815	0.104603	0.182189	0.0864265	0.0687101	0.0822569
0.482633	0.0994321	0.186689	0.0808901	0.0666457	0.0837101
0.501658	0.101682	0.173485	0.0810119	0.0575262	0.0846359
0.50962	0.103471	0.167534	0.0798351	0.0571407	0.0823988
0.487478	0.114558	0.165023	0.081817	0.0608938	0.0902303
0.474685	0.119335	0.165713	0.075601	0.0621149	0.102551
0.459613	0.122704	0.166546	0.073883	0.0656631	0.111591
0.447255	0.131283	0.164357	0.0707693	0.0702184	0.116117
0.447826	0.139099	0.160206	0.0689898	0.0692677	0.114611
0.452811	0.131991	0.161464	0.0706545	0.0710047	0.112074
0.454255	0.123472	0.162551	0.0727069	0.0732395	0.113777
0.453868	0.119752	0.169164	0.0691716	0.0737569	0.114287
0.481532	0.114492	0.162133	0.0600538	0.0708745	0.110915
0.494867	0.114213	0.148332	0.0590038	0.0723685	0.111216
0.492364	0.112233	0.148062	0.0599219	0.075421	0.111999
0.481305	0.113444	0.154845	0.0619376	0.0754453	0.113024
0.472539	0.116526	0.157527	0.0619951	0.0757988	0.115615
0.483042	0.106687	0.163566	0.0584995	0.0753208	0.112884
0.494579	0.1033	0.164741	0.0587812	0.0752265	0.103372
0.484045	0.107121	0.171906	0.0612203	0.0751173	0.100591
0.49343	0.104696	0.174039	0.0642311	0.0680824	0.0955218
0.502301	0.0992764	0.177216	0.0634297	0.0662962	0.0914804
0.506879	0.104549	0.171613	0.0604331	0.0666351	0.0898909
0.504467	0.109012	0.172192	0.0599771	0.0692387	0.0851134
0.508238	0.108353	0.172405	0.0588969	0.0721452	0.0799612
0.500157	0.106876	0.173995	0.0597776	0.0796897	0.0795037
0.480557	0.109246	0.177594	0.0623754	0.0827266	0.0875009
0.498837	0.106548	0.164927	0.0629717	0.0785607	0.0881551
0.510096	0.0984287	0.157971	0.0618388	0.0792073	0.0924578
0.532328	0.0925213	0.151908	0.0600165	0.0735195	0.0897076
0.538051	0.0945975	0.149819	0.0603865	0.0696398	0.0875068
0.555874	0.0936502	0.141225	0.0584129	0.0664911	0.0843464
0.586885	0.0880226	0.130206	0.0539335	0.0612512	0.0797022
0.602652	0.0810114	0.124016	0.0467321	0.0635389	0.0820494
0.596137	0.0761184	0.124442	0.0464334	0.0700007	0.0868685
0.590636	0.0732538	0.131849	0.0486845	0.065058	0.0905185
0.593822	0.071337	0.135295	0.0486225	0.0597756	0.0911482
0.592261	0.071886	0.135539	0.0516563	0.0574666	0.091191
0.59656	0.0727823	0.137912	0.0503547	0.0520827	0.090308
0.622061	0.0698385	0.132669	0.0459626	0.0493931	0.080076
0.622979	0.0711209	0.134823	0.0426193	0.0512679	0.0771906
0.60524	0.074741	0.146502	0.0427961	0.0507559	0.0799658
0.563251	0.0852343	0.162929	0.0453731	0.052943	0.0902696
0.539378	0.0881121	0.162927	0.0486273	0.0667915	0.0941637
0.500577	0.100789	0.167468	0.0506774	0.0832035	0.0972853
0.481629	0.107947	0.172041	0.0521171	0.0903569	0.0959093
0.466699	0.116257	0.175566	0.0568771	0.0907389	0.0938618
0.456009	0.131839	0.175202	0.0590087	0.0845676	0.0933738
0.440829	0.140969	0.181504	0.0567984	0.088474	0.0914249
0.442699	0.142877	0.177609	0.0558347	0.0918201	0.0891598
0.447256	0.141614	0.176079	0.0537891	0.0923943	0.0888675
0.442149	0.137865	0.178235	0.0549051	0.0952756	0.0915704
0.423053	0.136996	0.181921	0.0577796	0.102037	0.098214
0.42079	0.138178	0.182941	0.0593545	0.101985	0.0967514
0.423111	0.136895	0.188596	0.0578459	0.103505	0.0900473
0.418404	0.1312	0.198575	0.0606041	0.107693	0.0835242
0.457692	0.125985	0.190909	0.0578404	0.0925004	0.0750737
0.478831	0.114144	0.194372	0.0577101	0.0815112	0.0734312
0.467317	0.107199	0.201872	0.061828	0.0809725	0.0808115
0.461768	0.0992889	0.205505	0.0693573	0.0763396	0.0877418
0.473456	0.085155	0.201874	0.0738715	0.0743154	0.0913283
0.47049	0.0803207	0.19194	0.0785347	0.076072	0.102642
0.456314	0.0780561	0.196498	0.0806374	0.077332	0.111163
0.447177	0.0822423	0.198672	0.0818735	0.0753679	0.114668
0.434543	0.0880927	0.194888	0.0886653	0.0740285	0.119782
0.436143	0.0932429	0.195377	0.0880147	0.0697294	0.117493
0.429811	0.0954335	0.192389	0.0892297	0.0711906	0.121946
0.433129	0.0956377	0.173226	0.093374	0.0752549	0.129378
0.44957	0.0884677	0.158773	0.094133	0.075098	0.133958
0.429504	0.0903519	0.168362	0.09539	0.0792722	0.13712
0.416217	0.0957009	0.171162	0.0979315	0.0822787	0.13671
0.410556	0.100213	0.171538	0.0990413	0.0826454	0.136007
0.431451	0.101339	0.168278	0.0893286	0.083101	0.126503
0.453203	0.0988833	0.166599	0.0807731	0.0841125	0.116428
0.469515	0.096211	0.16569	0.0787488	0.0823011	0.107534
0.484655	0.0950805	0.164721	0.0758638	0.0804078	0.0992721
0.459938	0.094399	0.183596	0.0743497	0.0878105	0.0999075
0.46408	0.0993783	0.186933	0.0667568	0.0862582	0.0965931
0.491331	0.0935427	0.179055	0.0629345	0.0827414	0.0903948
0.518716	0.0853982	0.174285	0.0589457	0.0789712	0.0836835
0.502707	0.0895629	0.186184	0.0602504	0.0828722	0.0784233
0.496909	0.0947611	0.188239	0.0618602	0.0837616	0.0744688
0.478767	0.0900266	0.198537	0.0659314	0.0904989	0.0762392
0.478984	0.0835345	0.206344	0.0621724	0.0897686	0.0791965
0.492961	0.0800913	0.209007	0.0539537	0.090413	0.0735737
0.465655	0.0906963	0.216359	0.0561981	0.0943746	0.0767174
0.44609	0.094918	0.223479	0.0599459	0.0938714	0.0816955
0.450251	0.0895776	0.229385	0.0580173	0.0924013	0.0803676
0.433942	0.0895426	0.233399	0.0646966	0.0915465	0.0868738
0.466421	0.0884965	0.20411	0.0684128	0.084249	0.0883108
0.46644	0.0853742	0.199965	0.0725011	0.0899831	0.0857364
0.429834	0.0886533	0.215235	0.0775332	0.0989747	0.0897701
0.373217	0.0998734	0.23685	0.0847983	0.104312	0.100949
0.388429	0.0952834	0.235715	0.0822602	0.0955228	0.10279
0.392072	0.0922299	0.234752	0.0782605	0.0910691	0.111617
0.412762	0.0966555	0.218987	0.0764888	0.0806085	0.114498
0.432962	0.100216	0.202812	0.0797913	0.0744497	0.109768
0.44384	0.10084	0.191033	0.0838772	0.0692416	0.111168
0.45023	0.0907289	0.188548	0.0867654	0.0656051	0.118122
0.443807	0.0897267	0.188315	0.0873994	0.0701092	0.120643
0.43485	0.0943187	0.183825	0.090303	0.0722488	0.124454
0.440643	0.0957936	0.17269	0.0917426	0.0779624	0.121169
0.433052	0.0970911	0.175902	0.0939838	0.0809327	0.119038
0.437685	0.0928242	0.179265	0.0901402	0.0756547	0.124431
0.427252	0.0935846	0.187886	0.089942	0.0684335	0.132901
0.440647	0.0878613	0.185599	0.090442	0.066818	0.128633
0.445457	0.0897604	0.179835	0.0918472	0.0658761	0.127224
0.429419	0.0992036	0.184568	0.0916803	0.0710716	0.124057
0.421346	0.104962	0.19041	0.089253	0.074607	0.119421
0.418896	0.109411	0.188017	0.0866091	0.0752518	0.121815
0.385778	0.111085	0.201859	0.0904497	0.076868	0.133959
0.381759	0.112746	0.200834	0.0928163	0.076909	0.134936
0.389963	0.111993	0.198264	0.0906677	0.0747964	0.134315
0.395559	0.109954	0.200775	0.0877223	0.0731566	0.132834
0.392572	0.115437	0.201277	0.0800901	0.0724522	0.138172
0.382945	0.11838	0.200839	0.0739258	0.0801549	0.143755
0.363134	0.122031	0.200926	0.0736514	0.0935715	0.146685
0.391339	0.117024	0.181983	0.0708145	0.0979085	0.140932
0.406441	0.112793	0.17248	0.0663293	0.0989652	0.142992
0.395388	0.110231	0.177586	0.0639937	0.102683	0.150117
0.414739	0.102122	0.169374	0.0644298	0.105545	0.143791
0.409744	0.095941	0.169892	0.0661703	0.113379	0.144874
0.392468	0.091325	0.178006	0.0705648	0.123809	0.143827
0.424699	0.0891104	0.160817	0.0674088	0.128268	0.129697
0.464467	0.084294	0.146449	0.0589713	0.128983	0.116835
0.486834	0.0806168	0.13881	0.0573429	0.127856	0.10854
0.487481	0.0810724	0.141867	0.0559733	0.128832	0.104774
0.479154	0.078592	0.162177	0.0553203	0.126022	0.0987346
0.471999	0.0771526	0.178879	0.0608229	0.120972	0.0901758
0.487848	0.0748675	0.181606	0.0608347	0.112221	0.0826224
0.477261	0.0778956	0.183237	0.0610467	0.120736	0.0798231
0.453258	0.0849726	0.18543	0.0608206	0.131775	0.0837435
0.468011	0.0850064	0.175676	0.0569405	0.136464	0.0779024
0.457301	0.0899821	0.17354	0.0584023	0.140526	0.0802487
0.45986	0.0916394	0.171246	0.0584902	0.137918	0.0808466
0.476389	0.0884787	0.171595	0.0536496	0.126827	0.0830603
0.454997	0.0928951	0.185224	0.053548	0.119267	0.0940683
0.414701	0.101018	0.197399	0.0585228	0.121956	0.106403
0.395653	0.103638	0.200559	0.0629578	0.124348	0.112845
0.386273	0.104514	0.191277	0.0692329	0.132426	0.116277
0.394448	0.0980793	0.16629	0.0693247	0.145443	0.126414
0.399579	0.0918936	0.147426	0.0667778	0.149941	0.144382
0.39242	0.0888111	0.137428	0.0681148	0.148566	0.164661
0.381872	0.0868909	0.130848	0.0691283	0.14056	0.190702
0.400607	0.0818905	0.127731	0.0707514	0.133524	0.185497
0.376685	0.0795795	0.133222	0.0762646	0.140506	0.193743
0.380197	0.0758845	0.13086	0.0736335	0.134123	0.205302
0.375105	0.0731923	0.122233	0.0721278	0.132412	0.22493
0.36471	0.0730028	0.111191	0.0722729	0.141705	0.237119
0.366257	0.0675945	0.104307	0.0735842	0.151839	0.236418
0.403702	0.0606212	0.0944497	0.0670395	0.14843	0.225758
0.422507	0.0588343	0.0924994	0.0611718	0.144275	0.220712
0.431367	0.0582304	0.100097	0.0548588	0.133977	0.221469
0.459366	0.0631688	0.102106	0.0517076	0.115753	0.207899
0.483242	0.0678267	0.105849	0.0471447	0.105471	0.190467
0.47918	0.0732062	0.121638	0.0455364	0.10349	0.17695
0.494958	0.077452	0.131043	0.0431679	0.0968457	0.156533
0.50738	0.0768247	0.130705	0.0421903	0.0894933	0.153407
0.520925	0.0777719	0.129738	0.0390263	0.079811	0.152728
0.501841	0.0754366	0.126191	0.0434626	0.0841729	0.168896
0.491586	0.0765783	0.129939	0.0460904	0.0830758	0.17273
0.483632	0.077831	0.132989	0.0497572	0.0794783	0.176312
0.477999	0.0750631	0.123717	0.0491836	0.0799044	0.194133
0.429737	0.0733254	0.121034	0.0514382	0.0858153	0.238651
0.373712	0.0735276	0.121108	0.0543929	0.0932384	0.284021
0.34255	0.0711728	0.11041	0.0552188	0.0984661	0.322182
0.295769	0.0653218	0.106784	0.0592794	0.109147	0.363699
0.255093	0.0581137	0.100745	0.060968	0.117761	0.40732
0.240973	0.0500877	0.0838107	0.0593924	0.117514	0.448223
0.219918	0.0440092	0.0736911	0.0602016	0.12883	0.47335
0.192006	0.045174	0.0698043	0.0597004	0.142556	0.49076
0.173514	0.0454967	0.0613057	0.0615643	0.152126	0.505993
0.19383	0.0439847	0.0571207	0.0583426	0.15408	0.492643
0.20204	0.0403584	0.0529382	0.0554613	0.15616	0.493042
0.183611	0.0388112	0.0510134	0.0537341	0.166871	0.505958
0.198632	0.0388743	0.0489615	0.0515871	0.164246	0.497699
0.199711	0.0407212	0.0516153	0.0531728	0.178501	0.476279
0.196857	0.0397875	0.0512091	0.0549788	0.201479	0.455689
0.192932	0.0409658	0.0525798	0.0568557	0.218958	0.437708
0.196438	0.0414133	0.0543138	0.0556125	0.240884	0.411339
0.206083	0.0407942	0.0569634	0.056519	0.255908	0.383733
0.210045	0.0411749	0.0637882	0.0584647	0.269085	0.357442
0.203913	0.0439058	0.0685417	0.0612612	0.282675	0.339703
0.19029	0.0402849	0.0734684	0.0695809	0.285234	0.341142
0.188624	0.035543	0.0793299	0.0768937	0.285338	0.334271
0.179492	0.0351556	0.0817548	0.0833899	0.282143	0.338065
0.179347	0.0364249	0.0856538	0.0959505	0.27385	0.328773
0.189702	0.0380845	0.0949249	0.0966044	0.258076	0.322608
0.189526	0.0397975	0.1001	0.0994521	0.255203	0.31592
0.206352	0.0401676	0.10143	0.103884	0.241706	0.30646
0.218699	0.0414113	0.105097	0.116224	0.230628	0.287939
0.239573	0.0405364	0.11258	0.123605	0.21874	0.264965
0.258057	0.0425195	0.120968	0.1263	0.197312	0.254844
0.275206	0.0511642	0.120782	0.125437	0.181261	0.24615
0.303142	0.0573084	0.116141	0.127505	0.169032	0.226871
0.334323	0.0583384	0.116732	0.128108	0.151391	0.211108
0.361913	0.0642209	0.117706	0.120457	0.143492	0.192212
0.376385	0.0688624	0.128435	0.111496	0.143571	0.17125
0.367191	0.071298	0.144287	0.103199	0.156039	0.157985
0.357553	0.0734781	0.152438	0.0887101	0.168838	0.158983
0.357808	0.0780947	0.155875	0.0875081	0.178034	0.14268
0.350679	0.080711	0.159675	0.0899315	0.18203	0.136973
0.358715	0.0815552	0.157705	0.0871805	0.186614	0.128231
0.388067	0.0802334	0.154542	0.0710337	0.181741	0.124383
0.402068	0.0848281	0.145601	0.0645105	0.181348	0.121645
0.404076	0.0881247	0.137249	0.070919	0.179324	0.120307
0.398876	0.0832265	0.135912	0.0771773	0.186886	0.117922
0.37322	0.084791	0.136195	0.08035	0.20283	0.122614
0.347764	0.0862948	0.13401	0.084478	0.213613	0.13384
0.352473	0.0810064	0.124771	0.0870608	0.218143	0.136546
0.356695	0.0808362	0.109943	0.0906315	0.21671	0.145184
0.369207	0.0811552	0.0991581	0.0927831	0.207927	0.149769
0.38183	0.0781154	0.107989	0.0974413	0.198553	0.136071
0.370292	0.0712483	0.124823	0.107756	0.19794	0.127941
0.359423	0.0702785	0.118454	0.11713	0.210774	0.123941
0.338154	0.0727124	0.127305	0.13065	0.203881	0.127298
0.311201	0.0753416	0.136432	0.146827	0.200643	0.129556
0.306458	0.0735639	0.14508	0.150647	0.192891	0.131359
0.310774	0.0731369	0.15036	0.144838	0.192063	0.128828
0.310837	0.0754767	0.150714	0.141575	0.198677	0.12272
0.316046	0.0726598	0.163109	0.143742	0.18863	0.115814
0.316506	0.0687451	0.184878	0.144375	0.17808	0.107415
0.290364	0.0687625	0.201976	0.153874	0.180922	0.104101
0.293323	0.0689629	0.204825	0.158611	0.178153	0.0961261
0.307689	0.0659637	0.201337	0.168218	0.17124	0.0855521
0.30023	0.0661332	0.182812	0.182056	0.178464	0.0903048
0.327855	0.0677498	0.171688	0.172029	0.172497	0.0881814
0.331785	0.0669744	0.203961	0.155383	0.158189	0.0837076
0.342425	0.0667666	0.211316	0.138877	0.161903	0.0787119
0.364523	0.0654709	0.205268	0.125221	0.159394	0.0801236
0.361878	0.0604381	0.211536	0.122799	0.160976	0.0823729
0.344245	0.0575028	0.225693	0.130572	0.153944	0.0880431
0.348017	0.0558661	0.229169	0.136746	0.140216	0.0899857
0.34759	0.0512669	0.247023	0.132144	0.133092	0.0888842
0.338788	0.0529925	0.258867	0.131336	0.129695	0.0883224
0.358532	0.0541475	0.242849	0.134092	0.121544	0.088835
0.367189	0.0557765	0.237714	0.136404	0.115086	0.0878309
0.364669	0.0580145	0.235136	0.137765	0.110479	0.0939371
0.387469	0.0583339	0.232851	0.126714	0.100212	0.0944195
0.386782	0.0568188	0.215379	0.137473	0.100068	0.103479
0.391307	0.0638477	0.183962	0.153015	0.100754	0.107115
0.393488	0.0708729	0.167514	0.15978	0.100543	0.107802
0.366162	0.0706519	0.174018	0.174743	0.101087	0.113339
0.356781	0.0737677	0.166795	0.183459	0.10373	0.115468
0.36739	0.0725797	0.146705	0.179757	0.118849	0.11472
0.36801	0.0715325	0.139412	0.174917	0.126514	0.119615
0.389256	0.0724418	0.106144	0.174489	0.137586	0.120083
0.42277	0.0685337	0.0719896	0.171713	0.142829	0.122165
0.4043	0.0679437	0.0769342	0.159067	0.162952	0.128803
0.385565	0.0644792	0.0779668	0.148926	0.176816	0.146247
0.368735	0.0638212	0.0807884	0.147093	0.185953	0.15361
0.354928	0.0628798	0.0817774	0.152695	0.196223	0.151497
0.348678	0.064744	0.0814328	0.156581	0.198387	0.150177
0.349212	0.057211	0.078578	0.159314	0.197958	0.157727
0.338552	0.0472937	0.0805298	0.163242	0.195718	0.174664
0.34778	0.0492706	0.0711375	0.157958	0.189577	0.184277
0.342393	0.0535968	0.0625678	0.155685	0.191517	0.194241
0.351983	0.0532372	0.0657061	0.154406	0.181404	0.193263
0.346899	0.0539524	0.0727101	0.158026	0.174873	0.193539
0.344287	0.0534228	0.0722516	0.159924	0.177099	0.193016
0.324233	0.0543256	0.0721185	0.162305	0.19496	0.192057
0.320369	0.0556868	0.0696307	0.181909	0.18427	0.188135
0.321891	0.0571137	0.0678005	0.199212	0.180881	0.173102
0.330739	0.0552077	0.0688601	0.205098	0.1747	0.165395
0.316362	0.0564584	0.0766612	0.206742	0.178197	0.165578
0.3235	0.0541598	0.0776951	0.199045	0.183991	0.161608
0.340386	0.0529842	0.0771621	0.189735	0.183002	0.156731
0.334566	0.0534128	0.075362	0.199808	0.184094	0.152758
0.333695	0.0526346	0.0831122	0.198007	0.19059	0.141961
0.346175	0.0471686	0.0912507	0.193757	0.191578	0.130071
0.33552	0.0480052	0.0934061	0.193171	0.200848	0.129049
0.330044	0.049399	0.0970253	0.188375	0.206721	0.128435
0.332086	0.0498206	0.105458	0.183639	0.19878	0.130216
0.325137	0.0537804	0.114005	0.193352	0.182654	0.131071
0.332841	0.0540268	0.11796	0.190578	0.175931	0.128662
0.336264	0.0536169	0.128403	0.181031	0.17014	0.130545
0.315785	0.054219	0.135244	0.17433	0.180102	0.14032
0.321721	0.0537801	0.140371	0.173224	0.1708	0.140103
0.319837	0.0538294	0.152211	0.174263	0.161978	0.137882
0.29317	0.0541318	0.163488	0.179566	0.163368	0.146275
0.304488	0.0543827	0.172173	0.165476	0.165169	0.138312
0.302442	0.057306	0.167516	0.168343	0.164359	0.140034
0.293114	0.0604122	0.16338	0.176411	0.160836	0.145846
0.293474	0.0619476	0.157387	0.180301	0.15926	0.14763
0.296927	0.0591363	0.148085	0.186944	0.163452	0.145457
0.270784	0.0614275	0.145501	0.207299	0.166107	0.148882
0.274547	0.057213	0.138762	0.213199	0.159012	0.157268
0.278484	0.0564377	0.132014	0.209872	0.150294	0.172897
0.267884	0.0587081	0.124199	0.214497	0.151924	0.182789
0.293778	0.0596878	0.117838	0.211519	0.14577	0.171406
0.297968	0.0590621	0.103691	0.218882	0.142738	0.177659
0.289217	0.0602092	0.0941632	0.226266	0.14035	0.189795
0.312484	0.0619312	0.0868806	0.219892	0.137715	0.181098
0.306511	0.0595591	0.0785449	0.231905	0.129596	0.193885
0.302487	0.0569461	0.0742677	0.241954	0.122821	0.201524
0.314013	0.055011	0.0780641	0.231706	0.119696	0.20151
0.316583	0.0522972	0.0957121	0.221937	0.110805	0.202666
0.33706	0.0532481	0.104367	0.210538	0.0954509	0.199336
0.380254	0.0526936	0.0983686	0.189195	0.0859581	0.193531
0.422733	0.0528411	0.0920606	0.168885	0.0824559	0.181024
0.44504	0.0518931	0.0950733	0.154042	0.0876159	0.166335
0.473793	0.0478017	0.0970439	0.140634	0.081405	0.159322
0.475214	0.0482577	0.0957231	0.141434	0.077087	0.162285
0.471183	0.049074	0.0973435	0.137884	0.0812962	0.163219
0.475204	0.056646	0.100441	0.128586	0.0830536	0.15607
0.483188	0.053976	0.0944168	0.122845	0.0849072	0.160668
0.500642	0.0569798	0.0947959	0.105823	0.0932068	0.148552
0.527763	0.0547116	0.0933492	0.0915627	0.0968539	0.13576
0.543054	0.0536118	0.0847349	0.0921801	0.0952532	0.131166
0.539379	0.0545942	0.0659441	0.100055	0.0941653	0.145863
0.502723	0.0514864	0.0550577	0.109699	0.0979641	0.18307
0.451498	0.0479975	0.0558825	0.118692	0.110796	0.215135
0.402441	0.0478731	0.058501	0.123559	0.118582	0.249044
0.364861	0.0481061	0.0561564	0.124053	0.118918	0.287906
0.338759	0.0478204	0.0514491	0.123991	0.12279	0.315191
0.335685	0.0461427	0.04932	0.11805	0.12889	0.321913
0.325974	0.0459162	0.046538	0.107505	0.139102	0.334964
0.305312	0.036903	0.039831	0.108578	0.151083	0.358292
0.27825	0.0391027	0.0465033	0.113154	0.157364	0.365626
0.262593	0.0369208	0.0487552	0.113366	0.157303	0.381061
0.226111	0.0379853	0.0566841	0.106557	0.166087	0.406576
0.202847	0.0380278	0.0576678	0.10322	0.177154	0.421083
0.196842	0.0361754	0.0603984	0.103845	0.190209	0.41253
0.190547	0.0373368	0.0672775	0.107703	0.198753	0.398383
0.21318	0.0386414	0.0695692	0.102155	0.193892	0.382563
0.238014	0.0398117	0.0705249	0.0978892	0.19124	0.362521
0.266351	0.0377858	0.0685528	0.107691	0.188706	0.330914
0.266868	0.039134	0.0683897	0.125251	0.189926	0.310431
0.266359	0.0397823	0.0666424	0.130676	0.185401	0.311139
0.272485	0.039415	0.0705302	0.130878	0.188603	0.29809
0.294479	0.0408193	0.0711264	0.124986	0.186219	0.28237
0.309192	0.0382245	0.067012	0.12153	0.179554	0.284488
0.304939	0.0376153	0.0662854	0.128616	0.177382	0.285162
0.321212	0.0360466	0.0628269	0.141296	0.17018	0.268438
0.356762	0.0373079	0.0565701	0.133703	0.15202	0.263636
0.338639	0.0356697	0.0512554	0.149001	0.158029	0.267406
0.328913	0.0362316	0.0603087	0.113616	0.168192	0.292739
0.330658	0.036297	0.068399	0.103222	0.147143	0.314281
0.189385	0.0314529	0.0961138	0.166016	0.12611	0.390923

## Sheet: fig1a_CT2_rel_band_pwr
\delta	\theta	\alpha	\sigma	\beta	\gamma
0.758617	0.0651767	0.0352911	0.0431613	0.0423771	0.0553772
0.580931	0.0720831	0.0416115	0.0492221	0.0873433	0.168809
0.303464	0.069319	0.0431345	0.058304	0.184989	0.340789
0.309389	0.0661297	0.0809677	0.0581905	0.158902	0.326421
0.197993	0.159181	0.105954	0.0454726	0.155058	0.336342
0.211173	0.0866309	0.0704006	0.0624645	0.200799	0.368532
0.238701	0.119151	0.0433263	0.116405	0.23753	0.244886
0.166473	0.305726	0.0517976	0.0775594	0.223004	0.175441
0.33698	0.123934	0.0457135	0.0500665	0.117909	0.325397
0.157153	0.10729	0.041507	0.0558396	0.200816	0.437395
0.113888	0.0805332	0.0781395	0.0346302	0.28965	0.403159
0.433077	0.0496164	0.022607	0.0677821	0.100303	0.326614
0.600727	0.0880759	0.0353611	0.0639251	0.068459	0.143452
0.702379	0.0811673	0.0962957	0.0280021	0.0365477	0.0556086
0.698864	0.110937	0.0505951	0.0507647	0.0290772	0.0597625
0.5506	0.214717	0.0407687	0.0481425	0.0403004	0.105471
0.754922	0.085234	0.0360659	0.0304362	0.0287255	0.0646168
0.613222	0.123137	0.0787308	0.0617126	0.0706028	0.0525945
0.444105	0.219483	0.108608	0.0786528	0.070092	0.0790591
0.541808	0.257956	0.0573601	0.0497374	0.0447494	0.0483892
0.303883	0.231712	0.220998	0.140472	0.0682704	0.0346643
0.454658	0.159106	0.158143	0.120011	0.0492776	0.0588039
0.722189	0.0520148	0.0172718	0.0177523	0.035472	0.1553
0.529257	0.108108	0.02675	0.0615593	0.0506278	0.223698
0.631493	0.0518416	0.0218335	0.0814592	0.12471	0.088663
0.459588	0.0922075	0.133874	0.0823807	0.154156	0.0777938
0.216323	0.0862323	0.226577	0.124941	0.10515	0.240777
0.366237	0.0291794	0.0252473	0.0362351	0.0673303	0.475771
0.142319	0.0654548	0.0535543	0.0527874	0.125961	0.559924
0.178137	0.0718445	0.115332	0.0130176	0.172799	0.448869
0.17887	0.0927008	0.0769896	0.0679313	0.0832023	0.500306
0.226519	0.0797156	0.0242695	0.0705448	0.146812	0.452139
0.164228	0.0962989	0.0318429	0.0451528	0.093699	0.568779
0.222677	0.118332	0.0697136	0.0563885	0.089595	0.443294
0.335744	0.135251	0.041337	0.0455891	0.124611	0.317468
0.441485	0.0907354	0.0319599	0.0582255	0.12467	0.252924
0.336876	0.0687803	0.0482832	0.0463298	0.361838	0.137892
0.572113	0.042114	0.066372	0.028794	0.182169	0.108438
0.511327	0.0843048	0.0818568	0.0390118	0.12712	0.15638
0.369057	0.121751	0.0737416	0.038243	0.18141	0.215797
0.335306	0.0810462	0.0920752	0.0988846	0.130417	0.262272
0.266542	0.0984134	0.0985971	0.105667	0.112952	0.317829
0.143221	0.110915	0.0767071	0.116532	0.137044	0.415581
0.185737	0.0616274	0.0489311	0.0612575	0.111169	0.531278
0.19733	0.106616	0.0867259	0.0986654	0.0783556	0.432307
0.301162	0.0780698	0.0487667	0.0603129	0.146217	0.365472
0.23136	0.0322202	0.0281387	0.0310879	0.175973	0.501219
0.24211	0.0372346	0.0343903	0.0427495	0.157955	0.48556
0.282597	0.112975	0.0314779	0.0477657	0.21729	0.307895
0.243715	0.0760293	0.0446953	0.0571834	0.157623	0.420754
0.133896	0.0968692	0.0311937	0.0815719	0.314046	0.342423
0.27419	0.127034	0.044619	0.0798801	0.280668	0.19361
0.259898	0.122913	0.0390859	0.0792858	0.309849	0.188969
0.156091	0.132441	0.027746	0.089782	0.334013	0.259927
0.18024	0.170198	0.0429664	0.134989	0.209154	0.262453
0.362828	0.10764	0.0449098	0.0893404	0.214396	0.180886
0.182002	0.13308	0.0525241	0.0760024	0.33935	0.217043
0.194462	0.115707	0.0592857	0.133661	0.371526	0.125357
0.291669	0.0640897	0.0695138	0.0883834	0.354094	0.13225
0.193719	0.083995	0.0776609	0.0441628	0.32377	0.276693
0.353905	0.128469	0.028957	0.10416	0.159125	0.225384
0.313929	0.135128	0.024661	0.101759	0.212278	0.212245
0.22899	0.111996	0.0603722	0.0762403	0.284607	0.237795
0.201059	0.173828	0.135013	0.0973292	0.190463	0.202307
0.308092	0.074311	0.0891969	0.139688	0.15616	0.232552
0.278952	0.0771791	0.0689048	0.105618	0.216	0.253347
0.239013	0.135629	0.085158	0.12198	0.220365	0.197856
0.351359	0.150565	0.0674791	0.0494824	0.132642	0.248472
0.314605	0.113445	0.0264101	0.0311471	0.0997064	0.414686
0.306839	0.0573815	0.0653298	0.0357905	0.124384	0.410275
0.522732	0.0761643	0.0949201	0.0307254	0.122477	0.152981
0.547025	0.0614991	0.0744147	0.0512718	0.0846488	0.181141
0.196101	0.0317591	0.133887	0.136107	0.268482	0.233664
0.348901	0.0953694	0.0541534	0.100597	0.158305	0.242674
0.463158	0.0884358	0.0193214	0.0447389	0.223915	0.16043
0.255944	0.13001	0.04477	0.112257	0.191828	0.265191
0.248949	0.0823984	0.0891281	0.0473199	0.216354	0.31585
0.220954	0.0852518	0.0963442	0.0413154	0.194957	0.361178
0.349707	0.0748038	0.120787	0.0306681	0.253461	0.170573
0.364956	0.0763304	0.111216	0.0577838	0.246801	0.142913
0.283	0.119445	0.0833905	0.116052	0.263688	0.134425
0.474767	0.040077	0.0689567	0.062397	0.200995	0.152807
0.354514	0.0582783	0.0433333	0.0614609	0.252897	0.229516
0.261482	0.0654316	0.0540351	0.126404	0.357295	0.135351
0.478274	0.114368	0.0405622	0.0895774	0.173244	0.103974
0.487401	0.0852806	0.0330426	0.0307569	0.178512	0.185007
0.155491	0.0381664	0.0854583	0.102184	0.337198	0.281502
0.201216	0.0679562	0.0865153	0.0987766	0.207952	0.337583
0.0448991	0.106403	0.132214	0.0615778	0.309607	0.345299
0.156286	0.0964969	0.0748153	0.0527548	0.288364	0.331282
0.184214	0.0806984	0.0568048	0.176881	0.221212	0.280189
0.0988137	0.184125	0.0370499	0.285912	0.259901	0.134199
0.335308	0.142237	0.0677382	0.162395	0.185196	0.107126
0.318096	0.0426908	0.0776547	0.0777612	0.245728	0.23807
0.145079	0.0722678	0.0562203	0.0587108	0.333967	0.333756
0.192057	0.209602	0.0200819	0.149678	0.242234	0.186347
0.306478	0.176449	0.05259	0.0814713	0.223864	0.159148
0.380241	0.104552	0.0396253	0.0471585	0.209717	0.218706
0.133123	0.0468061	0.0661963	0.0813171	0.401048	0.271509
0.294045	0.0663552	0.0456047	0.0546058	0.380218	0.159171
0.33259	0.122366	0.046387	0.122589	0.228421	0.147649
0.23009	0.207476	0.0751769	0.154156	0.14925	0.183852
0.32387	0.168753	0.164727	0.0600731	0.16281	0.119767
0.136562	0.142416	0.318264	0.0986317	0.134083	0.170043
0.275272	0.0967704	0.192075	0.0717188	0.152432	0.211732
0.274887	0.0616383	0.204365	0.09383	0.207575	0.157705
0.150115	0.0682382	0.2255	0.117935	0.348884	0.0893278
0.250755	0.101098	0.0841354	0.100074	0.33097	0.132967
0.228933	0.117282	0.06841	0.0832095	0.360466	0.141699
0.219673	0.177534	0.0659803	0.100623	0.251895	0.184294
0.288692	0.173888	0.0406878	0.146966	0.190704	0.159062
0.281734	0.124801	0.10633	0.142753	0.205912	0.138471
0.0703337	0.116175	0.109207	0.214025	0.288718	0.201541
0.237062	0.102701	0.143959	0.218745	0.198548	0.0989851
0.304201	0.0999542	0.147184	0.164506	0.167386	0.11677
0.749995	0.0856679	0.0375856	0.0348064	0.0564995	0.0354458
0.517513	0.197897	0.0697648	0.0643718	0.070754	0.0796993
0.618894	0.0505531	0.188042	0.0436217	0.0560754	0.042813
0.451962	0.042908	0.23052	0.0878654	0.11033	0.0764143
0.173338	0.10195	0.0689586	0.12326	0.249307	0.283187
0.131638	0.135211	0.0690085	0.0943313	0.135815	0.433996
0.254383	0.105283	0.0941242	0.0651837	0.100467	0.380559
0.214927	0.0750687	0.0399891	0.0476211	0.116405	0.50599
0.190379	0.0560517	0.0646793	0.0812314	0.172904	0.434755
0.137651	0.0934749	0.0496315	0.0903096	0.190399	0.438534
0.178795	0.10875	0.0362157	0.0321994	0.285781	0.358259
0.113923	0.0964964	0.0376246	0.0392962	0.296829	0.415831
0.122164	0.0888204	0.0283529	0.0603191	0.169611	0.530733
0.279711	0.137389	0.0394241	0.0621703	0.183546	0.297759
0.243937	0.125609	0.0495847	0.0741626	0.109328	0.397379
0.199299	0.0803688	0.099453	0.0777322	0.168688	0.374459
0.348248	0.0741091	0.0774377	0.043102	0.218508	0.238595
0.298101	0.0732656	0.0461086	0.057375	0.25318	0.27197
0.109852	0.119822	0.166219	0.113712	0.292419	0.197977
0.483785	0.0731101	0.10592	0.0466115	0.145694	0.144879
0.501947	0.0500375	0.0476889	0.0487143	0.186583	0.165029
0.159549	0.104589	0.0329616	0.142394	0.289834	0.270672
0.270033	0.049222	0.0558243	0.109979	0.349405	0.165537
0.214991	0.0384584	0.108209	0.0772269	0.348995	0.21212
0.135723	0.0347565	0.0996102	0.110249	0.309388	0.310273
0.274487	0.0869261	0.0716718	0.0878836	0.238188	0.240843
0.287741	0.0815067	0.123453	0.11362	0.294023	0.099656
0.192207	0.0777235	0.141708	0.116729	0.266137	0.205494
0.279418	0.0607997	0.116207	0.0917528	0.169497	0.282326
0.146875	0.0752522	0.363025	0.0771445	0.120517	0.217187
0.052548	0.064476	0.475347	0.0633186	0.128605	0.215705
0.132748	0.049432	0.215334	0.0847348	0.227722	0.290028
0.263473	0.0806182	0.0614013	0.0608057	0.27071	0.262991
0.519633	0.0485801	0.0712529	0.0327373	0.127971	0.199825
0.551445	0.0376517	0.0614895	0.0277912	0.116072	0.205551
0.383977	0.0405344	0.114491	0.0411478	0.222871	0.196979
0.113465	0.0739691	0.143376	0.0783162	0.331227	0.259646
0.22955	0.0380323	0.093849	0.0512738	0.444541	0.142754
0.413749	0.0115012	0.0656268	0.0349769	0.251806	0.22234
0.263144	0.0179377	0.0983898	0.117352	0.201614	0.301561
0.253367	0.0572417	0.0769766	0.0717825	0.153454	0.387179
0.306496	0.0558935	0.0816901	0.0920732	0.151627	0.31222
0.159055	0.0792901	0.144289	0.104775	0.266611	0.245981
0.264212	0.0931994	0.11845	0.069482	0.29524	0.159417
0.336104	0.0653625	0.104272	0.0566573	0.217775	0.219829
0.319502	0.0535643	0.11164	0.065428	0.26844	0.181425
0.238859	0.0638588	0.107407	0.0586628	0.364856	0.166356
0.236687	0.0744456	0.0753332	0.0918152	0.34269	0.179029
0.132779	0.0214309	0.106997	0.193868	0.219506	0.325419
0.190101	0.0370063	0.100764	0.139418	0.231876	0.300835
0.31229	0.0331059	0.0669394	0.0821482	0.113027	0.392489
0.307519	0.0507813	0.0797924	0.0580442	0.222764	0.281099
0.175731	0.0619202	0.0967638	0.0447523	0.365758	0.255075
0.202837	0.082134	0.121008	0.0677295	0.308067	0.218225
0.0955924	0.0616728	0.170757	0.0828759	0.348699	0.240404
0.329734	0.034867	0.121795	0.0479164	0.282208	0.18348
0.329083	0.0365567	0.0593852	0.0571943	0.313283	0.204498
0.11228	0.0600028	0.0763978	0.0976866	0.282369	0.371263
0.166029	0.153306	0.0472323	0.0893938	0.313549	0.23049
0.192234	0.0817623	0.113335	0.0909004	0.176567	0.345201
0.290878	0.069165	0.0911938	0.050223	0.293999	0.204541
0.221305	0.122219	0.2326	0.110104	0.179428	0.134343
0.227554	0.0515328	0.307679	0.10374	0.0532921	0.256203
0.260011	0.102308	0.0551761	0.0621376	0.30478	0.215588
0.246892	0.0715918	0.070797	0.0614959	0.340394	0.208829
0.131308	0.0564291	0.100477	0.0701971	0.32034	0.321248
0.356308	0.0533702	0.108409	0.082408	0.120888	0.278618
0.373777	0.0397021	0.134128	0.0856295	0.177165	0.1896
0.16175	0.0560025	0.120232	0.0833707	0.328171	0.250474
0.250775	0.0556695	0.0641875	0.0437659	0.359606	0.225996
0.301417	0.0773189	0.10278	0.140802	0.183026	0.194657
0.845723	0.0252892	0.0520713	0.0371107	0.0186831	0.0211228
0.61343	0.0467695	0.116056	0.0574958	0.0785935	0.0876553
0.59855	0.0205339	0.161715	0.109252	0.0653327	0.0446161
0.652658	0.018096	0.124311	0.0921967	0.0849494	0.0277885
0.461247	0.0607209	0.149373	0.106466	0.150443	0.0717504
0.573872	0.0454545	0.0901538	0.0508417	0.0793551	0.160323
0.847633	0.0487998	0.0393996	0.0119795	0.0187306	0.0334577
0.458001	0.154324	0.134882	0.066266	0.109444	0.0770834
0.516047	0.111051	0.155868	0.0283433	0.0564987	0.132192
0.296021	0.0952146	0.239699	0.0757736	0.035098	0.258194
0.479078	0.0589881	0.129637	0.078246	0.0485432	0.205508
0.526374	0.0300766	0.0959585	0.0739159	0.151251	0.122423
0.690253	0.0182371	0.0784503	0.0405358	0.0484608	0.124063
0.170474	0.047458	0.133453	0.0644606	0.124585	0.45957
0.205977	0.0406801	0.0746567	0.039076	0.180524	0.459086
0.283049	0.0150015	0.130857	0.033066	0.234471	0.303556
0.465058	0.0465607	0.087017	0.031267	0.130037	0.24006
0.226598	0.0419732	0.0724654	0.0443054	0.142665	0.471993
0.0705918	0.0294067	0.125986	0.0447991	0.199718	0.529499
0.174372	0.0472954	0.193447	0.0505826	0.146965	0.387338
0.290557	0.0375361	0.114476	0.0421246	0.114412	0.400894
0.191643	0.0440451	0.105627	0.0569084	0.167985	0.433792
0.198365	0.0606655	0.213452	0.0592559	0.127713	0.340548
0.236478	0.0830086	0.222639	0.0728602	0.187958	0.197056
0.270112	0.150452	0.143538	0.0690451	0.167963	0.19889
0.403063	0.149216	0.196693	0.0582453	0.025273	0.167509
0.423809	0.0968161	0.18841	0.0661853	0.0590364	0.165743
0.376461	0.0604631	0.211449	0.0545773	0.0831437	0.213906
0.598429	0.0645639	0.0987972	0.0306523	0.0657385	0.14182
0.556708	0.0757759	0.121994	0.0278751	0.08504	0.132606
0.569021	0.0541207	0.124197	0.0313188	0.13616	0.0851824
0.680534	0.0283177	0.0637476	0.0246713	0.0739997	0.12873
0.478877	0.0612913	0.0893904	0.0354911	0.0525282	0.282422
0.291045	0.0689213	0.173546	0.0984801	0.153068	0.21494
0.393232	0.0887168	0.15137	0.0680383	0.111066	0.187576
0.491864	0.0658456	0.139826	0.0570805	0.0623803	0.183004
0.503106	0.0578068	0.199819	0.0585703	0.0510993	0.129599
0.411285	0.093007	0.124397	0.0625774	0.17277	0.135963
0.836232	0.0209504	0.0208944	0.0175594	0.0386282	0.0657351
0.58644	0.0592314	0.0361148	0.0358345	0.0902905	0.192089
0.123233	0.0298832	0.0411276	0.0580292	0.145774	0.601953
0.206903	0.0223189	0.0465647	0.0869511	0.0972068	0.540056
0.456845	0.0383319	0.0441846	0.0812488	0.162235	0.217154
0.312936	0.0336178	0.0758598	0.0315009	0.254837	0.291248
0.264957	0.0284199	0.109103	0.0391265	0.228168	0.330226
0.174836	0.0611386	0.132741	0.102408	0.183197	0.345679
0.18219	0.0433896	0.131477	0.107596	0.203555	0.331792
0.0872137	0.0542718	0.105291	0.0677145	0.359025	0.326485
0.184773	0.0576896	0.140317	0.0665621	0.297476	0.253183
0.315165	0.0780794	0.0915979	0.0522298	0.139861	0.323067
0.182338	0.0714569	0.107405	0.0698061	0.195067	0.373927
0.185704	0.0572373	0.109798	0.105809	0.266724	0.274728
0.337957	0.0308983	0.124522	0.0873743	0.197589	0.221659
0.246111	0.0410869	0.134366	0.0925099	0.194184	0.291742
0.242797	0.0326088	0.119693	0.120917	0.231074	0.25291
0.269731	0.0183899	0.114644	0.102947	0.300818	0.19347
0.171708	0.0551456	0.110825	0.135228	0.309796	0.217297
0.214278	0.0456834	0.125009	0.155197	0.212831	0.247003
0.244214	0.0723272	0.109969	0.0832993	0.216031	0.27416
0.0985107	0.0475454	0.110508	0.0394244	0.472721	0.231291
0.245034	0.0377266	0.109774	0.0929683	0.378873	0.135625
0.261418	0.0676122	0.126661	0.107479	0.273098	0.163732
0.120561	0.0654737	0.0927742	0.092814	0.439864	0.188514
0.278207	0.064439	0.125318	0.105322	0.314638	0.112076
0.267351	0.0367551	0.128412	0.103107	0.22569	0.238685
0.17828	0.0221562	0.130947	0.123982	0.242525	0.30211
0.223874	0.061081	0.152776	0.159131	0.228178	0.17496
0.472748	0.0339454	0.0787784	0.0915883	0.145718	0.177222
0.161178	0.0208295	0.118856	0.147299	0.31127	0.240566
0.170731	0.0273258	0.100508	0.100402	0.277745	0.323287
0.340437	0.0473113	0.0504022	0.0822857	0.142013	0.337551
0.341669	0.0346153	0.072495	0.123378	0.21387	0.213973
0.319039	0.0299459	0.083271	0.165505	0.269683	0.132556
0.344751	0.0344151	0.0491126	0.11908	0.288976	0.163666
0.139049	0.0226042	0.0720944	0.161164	0.382534	0.222555
0.206252	0.0664693	0.100667	0.0916792	0.313099	0.221834
0.39297	0.0508684	0.117114	0.0827449	0.188432	0.167871
0.246643	0.0293769	0.162832	0.0590306	0.225604	0.276512
0.264484	0.0343149	0.110935	0.12485	0.220613	0.244804
0.478152	0.0481384	0.0546159	0.096013	0.141239	0.181842
0.337855	0.0249265	0.0957048	0.107455	0.256583	0.177476
0.339007	0.0382688	0.103488	0.0543821	0.209432	0.255422
0.339535	0.0222558	0.116973	0.0600924	0.163013	0.29813
0.192963	0.018904	0.118757	0.0974528	0.350153	0.22177
0.369532	0.025723	0.13148	0.0575954	0.19466	0.221009
0.332144	0.0183725	0.145606	0.0598966	0.16961	0.274372
0.121876	0.0232108	0.0993886	0.123147	0.263318	0.369059
0.213353	0.041498	0.0905415	0.0709241	0.253764	0.32992
0.267293	0.0596915	0.0899065	0.0618658	0.271155	0.250089
0.0953872	0.0581695	0.0887291	0.0972188	0.34976	0.310735
0.163491	0.0426923	0.0367729	0.0989574	0.457406	0.200681
0.0828801	0.0254112	0.0902434	0.109037	0.509662	0.182767
0.0957287	0.0260825	0.115698	0.0955989	0.504135	0.162756
0.214264	0.0377798	0.152024	0.0714722	0.410843	0.113617
0.223875	0.0549897	0.207838	0.0996787	0.258024	0.155595
0.132254	0.0862992	0.166566	0.0957133	0.316697	0.20247
0.190739	0.101451	0.119455	0.0667464	0.164362	0.357246
0.175013	0.0662309	0.169523	0.0547804	0.132869	0.401583
0.280033	0.0941001	0.167615	0.101733	0.190575	0.165944
0.28691	0.0706212	0.0558447	0.0663519	0.340853	0.17942
0.266463	0.0333817	0.06765	0.0720473	0.380127	0.180332
0.0450532	0.0498817	0.106182	0.153209	0.446638	0.199036
0.344508	0.0374383	0.115911	0.160578	0.184051	0.157514
0.249269	0.0428166	0.203672	0.156149	0.168973	0.179121
0.215452	0.0288564	0.223936	0.183683	0.169094	0.178979
0.292631	0.0425806	0.151608	0.1016	0.26658	0.145
0.147204	0.0532021	0.151706	0.0813939	0.443494	0.123
0.240149	0.0466776	0.118821	0.0996334	0.378054	0.116665
0.295467	0.0494037	0.13207	0.0910024	0.250935	0.181122
0.13298	0.0620729	0.103557	0.105909	0.35914	0.23634
0.0764747	0.0604225	0.104933	0.150863	0.435345	0.171962
0.238646	0.0345692	0.133038	0.148146	0.245136	0.200466
0.18102	0.0433224	0.0904124	0.0737209	0.35387	0.257654
0.171458	0.0768403	0.082661	0.0851289	0.385068	0.198843
0.223791	0.0547894	0.0403703	0.0770582	0.397308	0.206684
0.202916	0.0491498	0.0519968	0.0866674	0.342618	0.266651
0.121318	0.0657958	0.0775403	0.187597	0.204428	0.343321
0.274937	0.0355926	0.129963	0.0847887	0.243612	0.231106
0.211876	0.0553028	0.0760987	0.119051	0.316366	0.221305
0.132007	0.0349812	0.0569665	0.392841	0.205601	0.177604
0.21286	0.0180672	0.0441167	0.386582	0.17007	0.168304
0.199398	0.0254469	0.023719	0.167113	0.235979	0.348344
0.119675	0.0305653	0.0407205	0.224554	0.266746	0.317739
0.226299	0.0302419	0.0941798	0.318542	0.200817	0.129921
0.229762	0.0304771	0.0927711	0.320092	0.186603	0.140295
0.101037	0.0330624	0.0803467	0.173201	0.467975	0.144378
0.150537	0.0385308	0.0864802	0.256243	0.290415	0.177794
0.305006	0.0458901	0.0672831	0.143091	0.191554	0.247176
0.13351	0.0362556	0.0924674	0.189127	0.311376	0.237263
0.247466	0.0322561	0.121147	0.163859	0.277836	0.157436
0.316849	0.021231	0.0712494	0.165444	0.194614	0.230613
0.253282	0.0538457	0.0497962	0.239359	0.236559	0.167158
0.350442	0.0895285	0.0382879	0.177358	0.233182	0.111202
0.383776	0.0448276	0.0211147	0.168942	0.254038	0.127302
0.253279	0.038428	0.0391023	0.139202	0.352887	0.177102
0.282551	0.0864068	0.0564386	0.188444	0.271806	0.114354
0.370877	0.0452877	0.0464118	0.187796	0.219778	0.129849
0.0691518	0.0737687	0.0831396	0.235359	0.200229	0.338351
0.102221	0.0718434	0.0827046	0.183522	0.322212	0.237497
0.342173	0.0421347	0.0917849	0.141697	0.197412	0.184798
0.320405	0.0396051	0.104535	0.0803064	0.225497	0.229651
0.314544	0.0348746	0.0390827	0.0563136	0.273716	0.281469
0.290241	0.0276416	0.0371516	0.0871871	0.277538	0.280241
0.133994	0.0335107	0.0177489	0.146785	0.313787	0.354174
0.147843	0.0333849	0.0418794	0.0978529	0.448358	0.230682
0.220735	0.0306984	0.0429168	0.169609	0.381748	0.154293
0.128359	0.0427677	0.0176891	0.206334	0.46324	0.141611
0.278123	0.0336447	0.0428466	0.160004	0.331617	0.153764
0.343292	0.02084	0.0454188	0.195466	0.259196	0.135786
0.188836	0.0350058	0.0772861	0.211036	0.281408	0.206428
0.328507	0.056249	0.0869884	0.0774949	0.253206	0.197555
0.36604	0.0660549	0.0667882	0.0836116	0.20221	0.215296
0.173716	0.0273133	0.0902464	0.110647	0.252724	0.345353
0.181867	0.0221974	0.104101	0.174904	0.292178	0.224752
0.144712	0.0364914	0.132644	0.0982716	0.383378	0.204503
0.131265	0.0416209	0.123045	0.11678	0.396853	0.190436
0.366099	0.0742356	0.0417609	0.115119	0.200132	0.202654
0.199306	0.0481921	0.102466	0.0754886	0.32852	0.246027
0.188096	0.0359369	0.0877629	0.0886221	0.339755	0.259827
0.175868	0.0315165	0.0516745	0.178912	0.249073	0.312956
0.296899	0.0205183	0.0625143	0.113587	0.22631	0.280172
0.153269	0.0395515	0.108743	0.15064	0.274182	0.273614
0.29584	0.0481651	0.0796323	0.109331	0.253311	0.213721
0.240866	0.0451582	0.0879745	0.0652073	0.326433	0.234361
0.282012	0.0517236	0.133403	0.0721978	0.27651	0.184154
0.190374	0.0591045	0.1054	0.0964789	0.277047	0.271595
0.220649	0.0577184	0.092143	0.152125	0.150262	0.327103
0.289459	0.0368356	0.0825808	0.121689	0.132953	0.336482
0.184587	0.0607732	0.0723522	0.106032	0.151547	0.424709
0.575428	0.0340129	0.0570368	0.153946	0.0627684	0.116809
0.693167	0.0215579	0.0456401	0.137437	0.0583622	0.0438355
0.868651	0.0152525	0.025401	0.0305343	0.0161412	0.04402
0.818321	0.01757	0.0333258	0.0332241	0.0335452	0.0640139
0.707767	0.0260991	0.0600269	0.0436523	0.064826	0.0976292

## Sheet: fig1a_CT2_rel_band_pwr_smooth
\delta	\theta	\alpha	\sigma	\beta	\gamma
0.758617	0.0651767	0.0352911	0.0431613	0.0423771	0.0553772
0.547671	0.0688596	0.0400124	0.0502291	0.104903	0.188325
0.430079	0.0863779	0.0613917	0.0508701	0.125734	0.245548
0.371467	0.0910959	0.0600979	0.0618886	0.152429	0.263022
0.344858	0.118592	0.0575774	0.0623162	0.156435	0.260221
0.306796	0.114105	0.0579857	0.0592105	0.17258	0.289322
0.33912	0.107142	0.0535239	0.0602325	0.159011	0.28097
0.334794	0.108372	0.0582166	0.0590665	0.158562	0.280988
0.343866	0.111361	0.0589076	0.0591851	0.15408	0.2726
0.362877	0.122545	0.0587256	0.0584035	0.142951	0.254499
0.397148	0.124015	0.0552717	0.0562685	0.132937	0.23436
0.429089	0.121242	0.0531776	0.0575178	0.12644	0.212533
0.447007	0.131462	0.0561166	0.058763	0.116386	0.190266
0.470323	0.142139	0.0571961	0.0536347	0.101557	0.175151
0.480893	0.136446	0.0702115	0.0584741	0.0896541	0.164322
0.489945	0.139151	0.07886	0.0638545	0.0843747	0.143815
0.533409	0.134899	0.0769957	0.0609247	0.0716559	0.122115
0.565361	0.13702	0.0730427	0.0629961	0.0532696	0.10831
0.580624	0.137192	0.0729832	0.0640482	0.055147	0.0900064
0.569767	0.137509	0.0805611	0.0654679	0.0617391	0.0849558
0.532378	0.137899	0.0905827	0.0729247	0.0670162	0.0991995
0.506791	0.13161	0.0886329	0.0718071	0.0699588	0.1312
0.475385	0.120128	0.0896164	0.0721644	0.076548	0.166158
0.431017	0.119098	0.0957138	0.0708245	0.0876306	0.195716
0.397605	0.116757	0.0955799	0.0713028	0.0885998	0.230155
0.380868	0.106006	0.0890923	0.0706792	0.0945013	0.258854
0.351823	0.0935705	0.0871295	0.0703265	0.0982666	0.298884
0.345577	0.084849	0.0754922	0.0638586	0.099907	0.330317
0.336429	0.0830139	0.0665071	0.0581338	0.105702	0.350214
0.314837	0.0859924	0.067637	0.0612471	0.112563	0.357723
0.300038	0.0829672	0.0692934	0.0600756	0.136502	0.351123
0.295471	0.082219	0.0727194	0.0560245	0.140922	0.352644
0.29945	0.0816111	0.0687181	0.0526884	0.138843	0.358689
0.311199	0.0843433	0.0569615	0.0460193	0.144709	0.356768
0.30882	0.0883331	0.0621022	0.0508385	0.149562	0.340345
0.318376	0.0908683	0.065567	0.0549062	0.148561	0.321722
0.31569	0.0938738	0.0625958	0.0628688	0.145811	0.319161
0.316218	0.0914835	0.0604375	0.0623555	0.147962	0.321544
0.313973	0.0935528	0.0652418	0.0645186	0.142696	0.320018
0.324506	0.0921505	0.0665436	0.0656847	0.146736	0.304379
0.325174	0.0855265	0.0633456	0.0637385	0.15338	0.308835
0.317971	0.0779868	0.0628112	0.0635201	0.155945	0.321765
0.305749	0.0796975	0.0627741	0.0627155	0.16307	0.325994
0.298583	0.0802552	0.0624981	0.0635504	0.147361	0.347752
0.264874	0.0844671	0.0597921	0.0676102	0.157506	0.365751
0.246633	0.0877539	0.0569276	0.0707539	0.169317	0.368615
0.238236	0.0878433	0.0542618	0.0739111	0.179197	0.366551
0.22445	0.0917967	0.0493134	0.0732109	0.194858	0.366371
0.217811	0.0973186	0.0450341	0.0754664	0.202258	0.362111
0.234704	0.0970667	0.0425882	0.0733747	0.208208	0.344058
0.234417	0.102563	0.0428646	0.074509	0.225761	0.319886
0.234196	0.103262	0.0407538	0.0772009	0.248312	0.296274
0.233466	0.102187	0.0423497	0.0793602	0.264303	0.278334
0.23057	0.10617	0.0461591	0.080366	0.275672	0.261063
0.23917	0.113188	0.0457412	0.0850899	0.275762	0.241049
0.24158	0.114892	0.0452168	0.0892432	0.275376	0.233692
0.240447	0.117658	0.0464227	0.0907092	0.285144	0.219618
0.245614	0.123578	0.0544089	0.0919213	0.275638	0.20884
0.248222	0.119523	0.0578379	0.0965219	0.26606	0.211835
0.249687	0.116005	0.0601317	0.0985474	0.258841	0.216788
0.256066	0.11625	0.064548	0.101024	0.250099	0.212013
0.269229	0.11474	0.0664336	0.0944467	0.244213	0.210937
0.26552	0.115186	0.0650105	0.0899703	0.235391	0.228922
0.275122	0.109363	0.0659956	0.0868771	0.218855	0.243786
0.300374	0.106322	0.0687367	0.078959	0.199698	0.245911
0.320017	0.106122	0.0691137	0.0761042	0.178971	0.249672
0.3202	0.102104	0.0734388	0.0831768	0.174718	0.246362
0.319815	0.099558	0.075377	0.0829028	0.174655	0.247692
0.331294	0.0959663	0.0749662	0.0785166	0.17555	0.243706
0.333368	0.0973521	0.0737661	0.0812871	0.168414	0.245814
0.337052	0.090319	0.0702364	0.0774402	0.170405	0.254548
0.330349	0.0911606	0.0707862	0.0698731	0.17339	0.264442
0.335791	0.0909779	0.0747771	0.0641077	0.176271	0.258075
0.345479	0.0864165	0.0767816	0.0591696	0.178305	0.253848
0.340221	0.0840226	0.0780056	0.0642903	0.188385	0.245075
0.352541	0.0783789	0.0812784	0.0666941	0.196177	0.224931
0.356208	0.0784479	0.0795863	0.0686688	0.206062	0.211026
0.336112	0.0776223	0.0764413	0.0760287	0.224125	0.20967
0.330824	0.0816891	0.0738373	0.0789753	0.23094	0.203734
0.353231	0.0858061	0.06608	0.0708715	0.22402	0.199991
0.338354	0.0814059	0.0684881	0.0709935	0.237781	0.202978
0.318204	0.0798306	0.0736569	0.0751503	0.236553	0.216605
0.30197	0.0780146	0.0803833	0.0712519	0.245613	0.222768
0.294842	0.0790991	0.0792824	0.0716699	0.251152	0.223955
0.292016	0.0787489	0.0762409	0.0820981	0.253171	0.217725
0.272717	0.0871582	0.0697996	0.101732	0.253667	0.214927
0.270436	0.0922279	0.0664551	0.109779	0.248928	0.212174
0.273136	0.0863238	0.0660139	0.106834	0.247546	0.220147
0.247775	0.0888	0.0650342	0.10655	0.257775	0.234066
0.235278	0.10044	0.0632456	0.113336	0.256955	0.230745
0.238739	0.10898	0.0631344	0.10988	0.246691	0.232576
0.231198	0.108225	0.0630624	0.106617	0.249496	0.241401
0.203946	0.105265	0.0656127	0.110506	0.266615	0.248055
0.214604	0.107434	0.062547	0.106846	0.269924	0.238645
0.22471	0.111619	0.0594602	0.108678	0.271498	0.224035
0.238955	0.119394	0.0550727	0.115799	0.259163	0.211616
0.251847	0.124952	0.061989	0.116362	0.249505	0.195345
0.248181	0.1297	0.0821012	0.110343	0.242803	0.186872
0.261755	0.12298	0.0940262	0.0938665	0.234536	0.192836
0.257107	0.11678	0.104536	0.0885923	0.236257	0.196727
0.244185	0.118745	0.115909	0.0916826	0.244192	0.185286
0.252314	0.120963	0.118056	0.0948644	0.243962	0.16984
0.255151	0.113862	0.121774	0.0897515	0.253057	0.166406
0.248474	0.113945	0.122804	0.0912247	0.255213	0.16834
0.241431	0.119279	0.122885	0.0989022	0.25375	0.163752
0.252863	0.125278	0.125972	0.103628	0.23874	0.153518
0.235654	0.129111	0.130865	0.115891	0.231701	0.156778
0.228306	0.127598	0.13837	0.123288	0.229403	0.153034
0.234007	0.119327	0.143909	0.124084	0.230799	0.147874
0.266786	0.112936	0.134129	0.12214	0.222621	0.141388
0.29609	0.117204	0.115014	0.119505	0.217749	0.134438
0.322522	0.113648	0.114704	0.117344	0.210337	0.121445
0.336143	0.112208	0.116716	0.116885	0.202857	0.115192
0.33793	0.114801	0.104674	0.117294	0.195197	0.130104
0.328767	0.117425	0.103511	0.116853	0.180185	0.15326
0.330725	0.116502	0.105489	0.115466	0.160185	0.171634
0.330359	0.10862	0.103489	0.111389	0.149763	0.196379
0.322797	0.0995555	0.105335	0.106332	0.148394	0.217587
0.311714	0.0971458	0.100973	0.102298	0.1472	0.240668
0.320057	0.0965747	0.0953586	0.0883118	0.146975	0.252724
0.310584	0.0960974	0.0871791	0.074508	0.154535	0.277096
0.296582	0.095241	0.0780382	0.0664936	0.154706	0.30894
0.260406	0.0992195	0.0781797	0.0685985	0.164479	0.329118
0.239362	0.0936589	0.0766273	0.0693517	0.167446	0.353555
0.207085	0.0959524	0.0698128	0.0719755	0.176108	0.379066
0.199107	0.0983525	0.0580372	0.0685322	0.18443	0.391541
0.208704	0.096146	0.0562795	0.0634641	0.184728	0.390678
0.207028	0.0949622	0.0637572	0.0649549	0.196774	0.372523
0.224675	0.0924874	0.0646646	0.0635263	0.200253	0.354394
0.246753	0.0905619	0.0652569	0.0636104	0.205651	0.328166
0.244382	0.0942955	0.0628171	0.0683152	0.214646	0.315544
0.254565	0.0908915	0.0632935	0.0698283	0.226877	0.294545
0.257349	0.0854844	0.0688314	0.0732919	0.23174	0.283303
0.259026	0.0807352	0.0735995	0.0787498	0.232706	0.275183
0.270743	0.0805895	0.0769318	0.0808702	0.237981	0.252884
0.271361	0.0762908	0.0833955	0.0848279	0.246479	0.237645
0.267382	0.0726073	0.0904819	0.0881022	0.258542	0.222885
0.273545	0.071102	0.0917707	0.0891807	0.258604	0.215798
0.258054	0.0711899	0.113739	0.0917994	0.251066	0.214151
0.239166	0.0705138	0.146757	0.0922566	0.241483	0.209823
0.240927	0.0650992	0.150535	0.0900276	0.236507	0.216904
0.22398	0.0656768	0.147111	0.0911195	0.246123	0.225989
0.22534	0.0655647	0.148923	0.0898905	0.241615	0.228666
0.255486	0.0604156	0.151118	0.0810748	0.228249	0.223657
0.264251	0.0597473	0.155631	0.0757801	0.218515	0.226075
0.256441	0.0624789	0.158336	0.0758639	0.217149	0.229731
0.263659	0.0627309	0.157893	0.0713274	0.227545	0.216845
0.274371	0.056929	0.157428	0.0672576	0.228592	0.215422
0.272479	0.0520391	0.1555	0.0675447	0.221484	0.230953
0.277184	0.0504636	0.15052	0.0640873	0.212816	0.244929
0.279267	0.0500862	0.147865	0.0641119	0.211441	0.247228
0.280204	0.0503968	0.131039	0.0662373	0.222679	0.249443
0.296486	0.0526063	0.103586	0.0667114	0.235497	0.245113
0.312128	0.0538317	0.0950426	0.0645516	0.234732	0.239713
0.316438	0.0517506	0.0989071	0.0649072	0.234558	0.233439
0.29484	0.0529259	0.101688	0.0669015	0.25278	0.230865
0.270628	0.0557562	0.102753	0.0718264	0.270212	0.228824
0.251305	0.0542867	0.102177	0.0835741	0.269953	0.238704
0.2572	0.0514434	0.0988988	0.0882742	0.26231	0.241873
0.263565	0.0510645	0.0968288	0.0906492	0.236809	0.261083
0.255393	0.054086	0.0979185	0.0924236	0.234575	0.265603
0.248669	0.0574693	0.0977934	0.086839	0.247202	0.262027
0.244782	0.0593841	0.10118	0.0865272	0.259095	0.249031
0.228559	0.0598286	0.108032	0.0858197	0.274254	0.243506
0.241688	0.0564115	0.106301	0.081446	0.275454	0.238699
0.246678	0.0520543	0.101758	0.0805008	0.276842	0.242166
0.229461	0.051642	0.0996138	0.0836569	0.281811	0.253815
0.217655	0.0593145	0.0946593	0.0855004	0.285281	0.257589
0.214069	0.0606917	0.0951154	0.0879802	0.270797	0.271347
0.218238	0.0602855	0.0963354	0.0847808	0.267052	0.273309
0.225047	0.0680384	0.105997	0.0783375	0.263969	0.258611
0.227928	0.0691559	0.121914	0.075593	0.250231	0.255178
0.223907	0.0744791	0.121009	0.0740537	0.264982	0.24157
0.219243	0.0760799	0.120317	0.0743192	0.27403	0.236011
0.215826	0.0756576	0.120603	0.0762765	0.270536	0.241101
0.227631	0.073445	0.119633	0.0774056	0.256138	0.245747
0.24903	0.0717549	0.116816	0.0776174	0.242943	0.241839
0.236108	0.0733807	0.116696	0.0803447	0.246479	0.246992
0.230085	0.0748509	0.117065	0.0793117	0.250042	0.248646
0.244634	0.0761829	0.119094	0.0826283	0.2424	0.235061
0.296918	0.0663355	0.119467	0.0786065	0.219718	0.218955
0.329317	0.0636437	0.119676	0.0760369	0.212182	0.199144
0.352984	0.0599029	0.125101	0.0805776	0.194592	0.186842
0.386166	0.0518934	0.116771	0.0792001	0.187325	0.178646
0.404142	0.0526002	0.104593	0.0794098	0.194798	0.164457
0.428285	0.0482268	0.107284	0.0785409	0.177457	0.160206
0.474496	0.0464735	0.104869	0.0747319	0.152714	0.146716
0.499626	0.0540039	0.107515	0.0744295	0.136491	0.127934
0.511914	0.0584409	0.111166	0.0702707	0.131538	0.11667
0.505933	0.0627111	0.119287	0.0695125	0.12061	0.121947
0.530342	0.0629407	0.12001	0.0691183	0.0991002	0.118488
0.551542	0.0609721	0.122454	0.0714376	0.0830729	0.110521
0.581453	0.0564273	0.120583	0.0637248	0.0727218	0.105091
0.529511	0.0581326	0.126843	0.0658286	0.080868	0.138817
0.498168	0.0576642	0.123658	0.0644117	0.0887089	0.167389
0.473899	0.0572386	0.121285	0.0585513	0.10172	0.187307
0.459468	0.0594282	0.118416	0.0538644	0.105188	0.203636
0.441418	0.0579861	0.1125	0.0490828	0.104589	0.234424
0.402704	0.0567516	0.115256	0.048618	0.113848	0.262822
0.350915	0.0566359	0.127106	0.0515875	0.123712	0.290043
0.338035	0.0476522	0.125536	0.0497305	0.124094	0.314952
0.31308	0.0424979	0.121672	0.0519278	0.13267	0.338152
0.305568	0.0398403	0.119653	0.0506572	0.139795	0.344487
0.286907	0.041688	0.126807	0.0502429	0.150519	0.343837
0.267194	0.0509477	0.130467	0.0498682	0.151804	0.349719
0.245103	0.061023	0.139562	0.0512305	0.150021	0.353061
0.26459	0.0648198	0.14379	0.0513631	0.144979	0.330459
0.277704	0.0663415	0.154312	0.0525555	0.137488	0.311599
0.301964	0.070154	0.151846	0.0523699	0.124508	0.299158
0.309014	0.0724014	0.154537	0.052109	0.121047	0.290892
0.335355	0.0733358	0.158516	0.05111	0.120547	0.261137
0.382273	0.073252	0.153728	0.0495617	0.110876	0.230309
0.405697	0.0743286	0.145724	0.0484008	0.103612	0.222238
0.405734	0.0767429	0.150268	0.0527359	0.106585	0.207934
0.421241	0.0801792	0.153787	0.053592	0.102207	0.188995
0.443818	0.0805776	0.148123	0.0534247	0.0971812	0.176876
0.464328	0.078639	0.146368	0.0523254	0.0866536	0.171687
0.475187	0.0742202	0.144895	0.0518279	0.0870233	0.166846
0.508508	0.0643536	0.131372	0.0486983	0.0880506	0.159017
0.521018	0.0614625	0.119657	0.0463636	0.0904548	0.161044
0.501539	0.0591102	0.106555	0.0466291	0.0952725	0.190894
0.471422	0.0558605	0.102538	0.0509598	0.0976931	0.221527
0.46374	0.0529802	0.0965522	0.0550655	0.103631	0.228031
0.444041	0.0514031	0.092834	0.0550795	0.11276	0.243882
0.412074	0.0514109	0.0963228	0.0561914	0.124619	0.259382
0.388686	0.0513992	0.0996575	0.0613389	0.134671	0.264248
0.380312	0.0494352	0.0964215	0.0620401	0.138554	0.273236
0.356772	0.0467856	0.0928769	0.0620152	0.157628	0.283922
0.33315	0.0461582	0.0929147	0.0627446	0.175712	0.28932
0.318693	0.0477177	0.08459	0.0622568	0.18254	0.304202
0.301082	0.04606	0.0832829	0.0628129	0.184255	0.322507
0.251041	0.0488513	0.0901217	0.0696013	0.201801	0.338584
0.231927	0.0466718	0.0969223	0.0735659	0.210055	0.340858
0.241379	0.0475336	0.104094	0.0762183	0.213779	0.316996
0.24414	0.0483251	0.10972	0.078831	0.224076	0.294908
0.229747	0.0467911	0.11514	0.0805001	0.234737	0.293086
0.218883	0.0484471	0.117829	0.0884791	0.238964	0.287397
0.214985	0.0497751	0.119053	0.0974076	0.237784	0.280995
0.220322	0.0506357	0.117301	0.0959377	0.24031	0.275494
0.213885	0.0509554	0.115688	0.0906937	0.261015	0.267763
0.226025	0.0496827	0.116033	0.0926363	0.262542	0.253082
0.23192	0.050446	0.114982	0.0957838	0.260667	0.246201
0.216951	0.0494763	0.115073	0.0989056	0.283744	0.235851
0.224325	0.0489365	0.116451	0.101638	0.292941	0.215708
0.230606	0.0473609	0.117883	0.10143	0.289785	0.212936
0.218323	0.0466885	0.118377	0.104246	0.293242	0.219124
0.216613	0.0482265	0.119793	0.10937	0.295857	0.210141
0.234301	0.0483293	0.116646	0.107114	0.289291	0.204319
0.225951	0.0485169	0.11697	0.110526	0.290095	0.207942
0.225876	0.046377	0.116176	0.107847	0.287629	0.216095
0.23558	0.0465022	0.110437	0.102239	0.282182	0.22306
0.243077	0.0436013	0.107555	0.105322	0.282016	0.21843
0.260041	0.0422475	0.105459	0.11502	0.266397	0.210835
0.267711	0.0419927	0.100793	0.117029	0.259482	0.212992
0.258298	0.0385306	0.0965958	0.121158	0.2679	0.217517
0.26489	0.0386072	0.097203	0.121071	0.258149	0.22008
0.273718	0.0375633	0.0965719	0.119334	0.248441	0.224372
0.272125	0.0369957	0.0992196	0.115944	0.248434	0.227282
0.278756	0.037931	0.0976802	0.116011	0.246749	0.222874
0.298316	0.0369354	0.0901294	0.111155	0.240061	0.223403
0.287939	0.0362417	0.0914315	0.112376	0.248589	0.223422
0.301618	0.0375831	0.0902493	0.105228	0.240756	0.224565
0.314603	0.0371931	0.0915158	0.102128	0.23193	0.22263
0.303259	0.035008	0.0967739	0.103294	0.247941	0.213724
0.305402	0.0343239	0.101311	0.0982342	0.246463	0.214265
0.306411	0.0334337	0.106106	0.0901105	0.238765	0.225174
0.289266	0.0325718	0.109974	0.0904233	0.236791	0.240973
0.294982	0.0340252	0.111393	0.0834818	0.226886	0.249232
0.299677	0.0335038	0.110565	0.0811885	0.22366	0.251406
0.276786	0.0340654	0.108381	0.0823019	0.23607	0.262395
0.27039	0.0350897	0.0986845	0.0853731	0.2539	0.256562
0.256421	0.0344048	0.0970929	0.0841567	0.276135	0.25179
0.227003	0.0327082	0.101792	0.0841249	0.30405	0.250322
0.217496	0.0336969	0.106124	0.081357	0.315916	0.24541
0.20864	0.0349831	0.114151	0.0848413	0.319654	0.237731
0.192695	0.0399095	0.117965	0.0875814	0.331476	0.230372
0.192524	0.0462593	0.118019	0.0852194	0.317184	0.240793
0.177561	0.0493753	0.120946	0.0850028	0.312431	0.254684
0.173553	0.0552005	0.122639	0.088221	0.314044	0.246343
0.186248	0.0588475	0.119289	0.0838522	0.320008	0.231756
0.190333	0.0582231	0.117528	0.0839386	0.329728	0.220249
0.173238	0.0574685	0.11878	0.0909649	0.343227	0.216322
0.192401	0.0558738	0.120871	0.0958387	0.33048	0.204535
0.198999	0.0558834	0.133709	0.100238	0.308293	0.202877
0.209197	0.0561484	0.143993	0.10598	0.282095	0.202586
0.224343	0.0574175	0.146756	0.106442	0.263822	0.20122
0.219185	0.0586038	0.146731	0.107205	0.266333	0.201942
0.220437	0.0579644	0.139884	0.107201	0.275567	0.198947
0.232992	0.0551263	0.13723	0.106839	0.270508	0.197305
0.228549	0.0520972	0.136007	0.109852	0.285491	0.188004
0.220969	0.0516504	0.131039	0.117243	0.308758	0.170341
0.217785	0.0470711	0.128379	0.120813	0.312955	0.172997
0.20964	0.0449712	0.131038	0.12138	0.313957	0.179015
0.202332	0.0483142	0.132193	0.122386	0.314337	0.180439
0.216081	0.0486917	0.12713	0.116528	0.310542	0.181027
0.205189	0.0495926	0.122214	0.110843	0.322739	0.189422
0.195347	0.0513602	0.112512	0.113262	0.325467	0.202053
0.199923	0.0518784	0.105283	0.105655	0.331199	0.206063
0.193711	0.052857	0.0994745	0.106997	0.335029	0.211932
0.192542	0.0514554	0.0921868	0.130954	0.316729	0.216133
0.190442	0.0492546	0.0864403	0.153027	0.30073	0.220105
0.183052	0.0474118	0.0781056	0.158882	0.29958	0.232968
0.182029	0.0449881	0.073272	0.168009	0.292473	0.239229
0.193554	0.0426665	0.0724449	0.180907	0.274432	0.235996
0.192871	0.0423517	0.0693474	0.194134	0.26993	0.231367
0.186718	0.0415625	0.0685731	0.201786	0.278707	0.222654
0.185109	0.0386156	0.0688669	0.214948	0.271426	0.221034
0.191356	0.0379311	0.0709371	0.220028	0.255599	0.224149
0.186017	0.0369392	0.0740503	0.227909	0.253196	0.221888
0.195721	0.0343592	0.0774046	0.226083	0.258842	0.20759
0.198945	0.0332545	0.0728882	0.232288	0.255073	0.207552
0.20213	0.0331424	0.0708649	0.241542	0.248934	0.203386
0.218933	0.0373384	0.0694281	0.224967	0.251056	0.198279
0.23208	0.0393968	0.0676587	0.208225	0.257515	0.195125
0.236225	0.0403954	0.068842	0.206078	0.266508	0.181952
0.248754	0.0446909	0.0700511	0.2033	0.266897	0.166307
0.259875	0.0458483	0.0663767	0.193243	0.268356	0.166302
0.24752	0.0491784	0.0656358	0.186725	0.269404	0.181537
0.247611	0.0521615	0.0658172	0.187519	0.258191	0.1887
0.262353	0.0524388	0.0662252	0.178708	0.251037	0.189239
0.263537	0.0519553	0.0690908	0.173878	0.253648	0.187891
0.277463	0.0518491	0.0649843	0.163662	0.250751	0.191291
0.280753	0.0514941	0.0585231	0.157764	0.250728	0.200738
0.266687	0.0524387	0.0544076	0.156329	0.259895	0.210242
0.258577	0.0508648	0.0537986	0.145443	0.276188	0.215129
0.248599	0.0463394	0.0541547	0.144847	0.287616	0.218443
0.228952	0.0461809	0.0538912	0.147724	0.303708	0.219544
0.230863	0.045813	0.0541792	0.149324	0.302072	0.217749
0.235535	0.0407694	0.0533315	0.149864	0.301102	0.219398
0.221532	0.0399785	0.0557065	0.151652	0.305843	0.225288
0.241483	0.0386308	0.0560025	0.139508	0.309918	0.214458
0.261776	0.0381856	0.0547782	0.131823	0.300687	0.21275
0.248818	0.0370454	0.0546599	0.129434	0.304942	0.2251
0.238161	0.0357064	0.0546264	0.136711	0.310071	0.224723
0.225097	0.0358308	0.0618234	0.139939	0.318507	0.218803
0.212868	0.0369061	0.0684306	0.142215	0.327685	0.211895
0.230723	0.0400388	0.0702777	0.139779	0.318942	0.200239
0.234681	0.0411778	0.0749382	0.138059	0.309724	0.20142
0.232171	0.0415807	0.0783879	0.131829	0.306494	0.209538
0.235825	0.0407153	0.0810022	0.12972	0.290019	0.222718
0.23727	0.0397055	0.0825151	0.126149	0.281919	0.232442
0.222652	0.0411449	0.0873862	0.122701	0.283071	0.243044
0.230883	0.0421571	0.0875666	0.114878	0.28091	0.243605
0.224142	0.041304	0.0876425	0.113932	0.286543	0.246436
0.217678	0.0402016	0.0927667	0.113054	0.292258	0.244041
0.218959	0.0426471	0.0939324	0.111965	0.294129	0.238367
0.221943	0.0453794	0.0930125	0.110212	0.283213	0.24624
0.233077	0.0454059	0.0891615	0.112014	0.263949	0.256392
0.237179	0.0468792	0.0852621	0.111187	0.24508	0.274413
0.253281	0.0437851	0.0864372	0.114174	0.234513	0.26781
0.29127	0.0417363	0.0820659	0.118939	0.213732	0.252257
0.343621	0.0401452	0.0772688	0.114471	0.188838	0.235656
0.39304	0.0390724	0.0758574	0.103264	0.172259	0.216507
0.424645	0.0395017	0.0756661	0.0978842	0.159837	0.202465
0.461026	0.0387096	0.0722985	0.0920476	0.140945	0.194974
0.505378	0.0365471	0.0637674	0.0972354	0.105272	0.1918
0.591054	0.0303002	0.0537662	0.089502	0.0743061	0.161071
0.732667	0.0228985	0.0442861	0.0797586	0.0471286	0.0732614
0.798246	0.0196405	0.0395845	0.0358036	0.0381708	0.0685544
0.707767	0.0260991	0.0600269	0.0436523	0.064826	0.0976292

## Sheet: fig1a_EX_rel_band_pwr
\delta	\theta	\alpha	\sigma	\beta	\gamma
0.911696	0.0494001	0.0182662	0.0104965	0.0051128	0.00502886
0.906469	0.0466053	0.0154895	0.0176193	0.00572733	0.00808934
0.592877	0.0833855	0.0690309	0.154169	0.0537454	0.0467929
0.788294	0.0629686	0.0276772	0.049311	0.0354133	0.0363356
0.569128	0.111961	0.0459178	0.102071	0.119978	0.0509445
0.493324	0.138583	0.119196	0.0911192	0.118829	0.0389485
0.917562	0.0251659	0.0193713	0.0181855	0.0123783	0.00733723
0.783457	0.0951549	0.0324764	0.061989	0.00777093	0.0191514
0.836557	0.0459104	0.0240638	0.0549438	0.0115032	0.0270216
0.427753	0.125704	0.0815944	0.170605	0.100365	0.093978
0.859583	0.0384439	0.016455	0.0315446	0.0339145	0.0200589
0.92777	0.0211632	0.0129039	0.0172817	0.00629567	0.0145854
0.929517	0.0431095	0.0138212	0.00698573	0.00299085	0.00357556
0.926622	0.0329469	0.0167236	0.0152628	0.00308412	0.00536061
0.592547	0.13733	0.0536267	0.137592	0.0547628	0.0241419
0.803351	0.0668306	0.0605968	0.0388362	0.00779895	0.0225867
0.813249	0.0247372	0.0495537	0.0549423	0.0162945	0.0412236
0.816445	0.0620865	0.035649	0.0480402	0.0118548	0.0259243
0.821451	0.0357346	0.043609	0.0491866	0.0135608	0.0364583
0.636885	0.0400413	0.0554402	0.15041	0.0534123	0.0638109
0.382275	0.083563	0.136861	0.231075	0.0875617	0.078664
0.653193	0.0575182	0.0494615	0.0977414	0.0976736	0.0444126
0.765942	0.0520783	0.0486192	0.0353666	0.0697933	0.0282003
0.484091	0.129729	0.141487	0.0886962	0.0504047	0.105593
0.753345	0.0788948	0.0310226	0.0714261	0.0231965	0.0421146
0.381701	0.162825	0.0859325	0.179308	0.0945986	0.0956352
0.540968	0.169996	0.0516887	0.107661	0.0639366	0.0657501
0.686462	0.0870811	0.0847055	0.0546027	0.0449897	0.042159
0.879478	0.0274189	0.0351476	0.0279492	0.0113628	0.0186437
0.797247	0.0987407	0.0283011	0.0331929	0.0132285	0.0292901
0.901219	0.03393	0.0137153	0.0212838	0.0198265	0.0100254
0.934914	0.0211379	0.0113197	0.0159069	0.0117255	0.00499592
0.893634	0.0420497	0.0353596	0.0128164	0.0103248	0.00581507
0.739646	0.0966865	0.0418046	0.0502251	0.0413799	0.030258
0.433242	0.136936	0.0913882	0.119748	0.121277	0.0974081
0.434755	0.19327	0.0631669	0.137589	0.0968529	0.0743664
0.631956	0.0883706	0.0894086	0.0784004	0.0442458	0.0676184
0.531106	0.0880662	0.143521	0.0863161	0.0498457	0.101145
0.830815	0.0623399	0.0426702	0.0307103	0.00974769	0.0237168
0.932459	0.0271178	0.0160561	0.0109129	0.00967314	0.00378111
0.969846	0.00837435	0.00483165	0.00545428	0.00654852	0.00494515
0.907181	0.0472421	0.0175923	0.0113163	0.0107738	0.00589451
0.755249	0.0614716	0.0405416	0.0773318	0.0295083	0.0358977
0.955966	0.0187847	0.00892684	0.00766887	0.00431391	0.00433943
0.764461	0.0474078	0.0605626	0.0820599	0.0200994	0.0254093
0.7064	0.0838516	0.0525573	0.104461	0.0280746	0.0246549
0.609786	0.153312	0.0953815	0.0515347	0.0443688	0.0456176
0.928347	0.0311615	0.0181812	0.011371	0.00422824	0.0067112
0.883473	0.0394916	0.0402776	0.0160034	0.0122837	0.00847072
0.893759	0.0405259	0.0327449	0.00922851	0.0159327	0.00780927
0.879535	0.033523	0.0184018	0.0358255	0.0112776	0.0214375
0.444391	0.0426597	0.314613	0.116964	0.0344255	0.0469476
0.821869	0.0382413	0.091557	0.0146112	0.0218139	0.0119077
0.763858	0.0479643	0.0586002	0.0433073	0.0440344	0.0422354
0.526744	0.0743989	0.0973037	0.107267	0.11356	0.080727
0.753985	0.0402703	0.040823	0.0642543	0.0585458	0.0421218
0.727641	0.0647133	0.0532691	0.0563658	0.0224955	0.0755157
0.709545	0.0734913	0.0436262	0.0707083	0.0275008	0.0751283
0.48008	0.1207	0.0521466	0.187812	0.0616551	0.0976066
0.529143	0.0648619	0.0687268	0.178116	0.0639692	0.0951822
0.385466	0.201087	0.0909393	0.180318	0.0672792	0.0749105
0.54522	0.1031	0.148859	0.133254	0.0555388	0.014028
0.58989	0.100678	0.158889	0.0844191	0.0514585	0.0146662
0.867995	0.0646951	0.0223771	0.0211249	0.0105051	0.013303
0.880015	0.0351047	0.016622	0.0353596	0.0142505	0.0186478
0.588906	0.0568105	0.0697105	0.143345	0.0608672	0.0803604
0.845527	0.0691559	0.0320226	0.0250144	0.0156372	0.0126428
0.716974	0.0915652	0.0723476	0.0573715	0.0258692	0.0358722
0.752759	0.102094	0.0380016	0.0431119	0.0385633	0.0254706
0.714793	0.0661343	0.12534	0.0268805	0.0308928	0.0359593
0.924694	0.023169	0.0300009	0.00810886	0.00770711	0.00632032
0.866324	0.0265464	0.0297855	0.0414934	0.0216475	0.0142028
0.76432	0.0465045	0.0566073	0.061407	0.0402025	0.0309587
0.640244	0.0618226	0.0832378	0.0861746	0.058197	0.0703242
0.479019	0.0405009	0.0210859	0.134186	0.186076	0.139132
0.426473	0.0455232	0.033237	0.141333	0.140648	0.212787
0.438742	0.0342819	0.0537415	0.12976	0.0833552	0.260119
0.642464	0.0418382	0.0385162	0.0552327	0.0580698	0.163879
0.507163	0.101225	0.060936	0.0821344	0.132388	0.116153
0.479774	0.145711	0.0735258	0.174127	0.0551608	0.0717007
0.885263	0.0318915	0.0245068	0.0281153	0.0148183	0.015405
0.669865	0.0953237	0.0624289	0.0350181	0.0330645	0.1043
0.762009	0.031035	0.0539888	0.0330358	0.0449575	0.074974
0.908041	0.0179673	0.0166141	0.0129001	0.0307272	0.0137504
0.860454	0.0292366	0.0222131	0.0221027	0.0437545	0.0222395
0.912297	0.0529182	0.0143211	0.0123794	0.00329085	0.00479296
0.904095	0.0207576	0.0198512	0.0307616	0.0117946	0.0127397
0.595278	0.053467	0.0348935	0.0532272	0.109333	0.153802
0.634952	0.0450436	0.0305502	0.0387084	0.0709966	0.179749
0.552215	0.11359	0.0962589	0.142387	0.034516	0.0610323
0.895295	0.0240839	0.0265047	0.0178526	0.0195944	0.0166696
0.833152	0.049736	0.0357217	0.0306712	0.015822	0.0348969
0.43044	0.0880639	0.106763	0.165679	0.0717926	0.137261
0.621538	0.0826509	0.0616377	0.105205	0.0474299	0.0815381
0.576055	0.069452	0.102374	0.0931309	0.0657863	0.0932019
0.495554	0.0493921	0.142106	0.127436	0.0896867	0.0958254
0.506467	0.0937917	0.0461169	0.128989	0.0822819	0.142354
0.355992	0.0617616	0.452356	0.068771	0.0243662	0.0367533
0.207793	0.0498816	0.618868	0.0482868	0.0337015	0.0414681
0.509862	0.0999452	0.234358	0.0568716	0.0470112	0.0519519
0.622319	0.0696192	0.0395292	0.0870536	0.075928	0.105551
0.895493	0.0210687	0.0116055	0.0241678	0.0197706	0.0278947
0.754403	0.0406889	0.151127	0.0139947	0.0187025	0.0210838
0.702151	0.0209843	0.185682	0.0288353	0.0327028	0.029644
0.876213	0.0165983	0.0356729	0.0346889	0.0202253	0.0166019
0.812354	0.026826	0.0590821	0.0423914	0.0355091	0.0238371
0.913828	0.028758	0.0128092	0.0173064	0.0127791	0.0145196
0.835587	0.0501048	0.034799	0.0212162	0.0291563	0.0291363
0.882823	0.0488068	0.0151767	0.0113329	0.017669	0.0241918
0.934528	0.0233793	0.0121037	0.0101343	0.00719076	0.0126637
0.859155	0.0233151	0.0219739	0.0400901	0.0209206	0.0345456
0.639972	0.114893	0.0428083	0.0447678	0.0742184	0.0833404
0.676647	0.0583989	0.0365235	0.0755234	0.0537125	0.0991943
0.818262	0.0402385	0.02468	0.0375536	0.0411586	0.0381071
0.636786	0.0359583	0.0113105	0.0291458	0.118643	0.168156
0.654465	0.0319279	0.0189942	0.0442841	0.0935164	0.156812
0.727818	0.0376252	0.0522149	0.0763268	0.0387069	0.0673079
0.766473	0.0321612	0.0820801	0.0333028	0.0503412	0.0356418
0.642892	0.0461916	0.1097	0.0733769	0.0845783	0.0432613
0.859481	0.0169818	0.0603501	0.0257689	0.0173088	0.0201089
0.677843	0.0479912	0.142191	0.033523	0.0338063	0.064645
0.57842	0.080701	0.0685948	0.125319	0.100822	0.0461425
0.91564	0.0266558	0.0120578	0.0189095	0.0135495	0.0131874
0.887353	0.0479746	0.0161906	0.0230064	0.0154061	0.0100695
0.898938	0.0106664	0.0262561	0.0268999	0.0242208	0.0130189
0.708284	0.0355687	0.170861	0.0507434	0.0183018	0.0162411
0.314064	0.045518	0.394151	0.115689	0.0480351	0.082543
0.496105	0.0583255	0.16073	0.107375	0.0668277	0.110637
0.798133	0.0752651	0.0335138	0.0457116	0.017945	0.0294318
0.863208	0.0608789	0.017528	0.0240786	0.0221473	0.0121587
0.863423	0.0316727	0.0275106	0.0307032	0.0301142	0.0165763
0.897801	0.0236275	0.0185395	0.0277138	0.0134828	0.0188356
0.837667	0.0570416	0.0152858	0.0591706	0.015016	0.0158187
0.746351	0.0535335	0.0201033	0.120563	0.0350447	0.0244053
0.786684	0.040592	0.0415292	0.0798735	0.0212697	0.0300516
0.938466	0.0223281	0.00942559	0.0160662	0.006872	0.00684194
0.923898	0.0165079	0.00478518	0.0234238	0.0213651	0.0100201
0.878875	0.0506152	0.0168363	0.0192477	0.0250723	0.00935341
0.818084	0.0511175	0.030728	0.0406436	0.020705	0.0387221
0.772452	0.0506378	0.0495152	0.0363149	0.0264324	0.0646481
0.613054	0.145762	0.0682379	0.0293829	0.0442621	0.0993018
0.719974	0.0837072	0.0578054	0.0452176	0.0280369	0.065259
0.434276	0.107538	0.15008	0.113636	0.113226	0.0812433
0.91953	0.016928	0.0226723	0.0213721	0.0139308	0.00556705
0.88352	0.0193256	0.0309372	0.0276901	0.0270286	0.0114989
0.86225	0.0348679	0.0439895	0.0216295	0.0227754	0.0144877
0.866764	0.0396703	0.0330134	0.0237298	0.0186277	0.0181949
0.486946	0.177911	0.0620723	0.135652	0.0504824	0.0869357
0.835162	0.0460961	0.0350751	0.0342983	0.0299243	0.0194446
0.756822	0.0615403	0.0760112	0.0426219	0.0342367	0.0287678
0.850527	0.0234725	0.0292614	0.0250421	0.0518443	0.0198531
0.756694	0.026743	0.0481735	0.0486223	0.0913782	0.0283885
0.903754	0.0329163	0.0192072	0.0159482	0.0193446	0.00882958
0.91487	0.0312771	0.0192852	0.0137966	0.014099	0.00667201
0.829269	0.0423893	0.0422093	0.0267554	0.0298314	0.029546
0.866622	0.0272277	0.0170774	0.0199179	0.0470484	0.0221068
0.845207	0.0604534	0.0202399	0.0418609	0.0139274	0.0183118
0.923647	0.028458	0.0176611	0.0103379	0.0109931	0.00890261
0.853082	0.0333006	0.0369077	0.0083357	0.0385617	0.029812
0.864279	0.0273061	0.0241348	0.0264284	0.0324796	0.0253722
0.752149	0.0397995	0.0836902	0.059511	0.043028	0.0218227
0.728308	0.0781891	0.0831456	0.0420799	0.0387826	0.0294952
0.793335	0.0470212	0.0193546	0.0324117	0.0434485	0.0644289
0.84473	0.0279593	0.0191206	0.0183702	0.0494702	0.0403497
0.735751	0.0795785	0.0310822	0.0381427	0.078543	0.0369027
0.537829	0.103181	0.0867498	0.0926273	0.106402	0.0732105
0.629672	0.0961408	0.0619036	0.0770267	0.0767848	0.0584723
0.72495	0.0811575	0.0600128	0.0441646	0.0501991	0.0395157
0.355298	0.149504	0.127862	0.154836	0.1406	0.0719001
0.316473	0.17895	0.0916873	0.11726	0.211058	0.0845716
0.801911	0.0419161	0.0249547	0.0386198	0.0568163	0.0357817
0.780445	0.0332347	0.0617797	0.0322193	0.057462	0.0348595
0.7931	0.0396239	0.0601003	0.0254703	0.042247	0.0394585
0.791655	0.045397	0.0456357	0.053317	0.0295466	0.034449
0.887848	0.0259211	0.0226558	0.0278351	0.0122188	0.0235215
0.758724	0.0355754	0.0316349	0.0722373	0.0545658	0.0472628
0.473207	0.0983813	0.0632191	0.158488	0.127304	0.0794018
0.781028	0.0604323	0.0437866	0.0437451	0.0384944	0.0325138
0.917884	0.0213564	0.0275336	0.0110535	0.0098611	0.0123117
0.858341	0.0503505	0.0159127	0.0301772	0.0268918	0.0183264
0.851503	0.0484523	0.0275695	0.0302307	0.0213324	0.0209116
0.825299	0.0388335	0.0287867	0.0469665	0.0412155	0.0188993
0.828572	0.0626717	0.0333903	0.0300105	0.0268665	0.018489
0.620014	0.119833	0.0804566	0.0583011	0.0811159	0.0402795
0.759611	0.067261	0.0389591	0.0668172	0.0433388	0.0240125
0.734244	0.0448295	0.076981	0.0708182	0.0458094	0.0273176
0.655633	0.104966	0.0711507	0.0611917	0.058215	0.0488434
0.525407	0.107684	0.0425517	0.120335	0.04269	0.161332
0.589155	0.0604955	0.147963	0.0926314	0.0288795	0.0808758
0.499163	0.136218	0.172222	0.0876361	0.0649577	0.0398035
0.740736	0.0892101	0.0508043	0.0622454	0.0256057	0.0313987
0.570003	0.0771725	0.0895809	0.0901612	0.0736364	0.0994456
0.775033	0.081947	0.0376222	0.0469063	0.0156712	0.0428199
0.807517	0.0335067	0.0376301	0.0416623	0.0493941	0.0302894
0.761429	0.0453814	0.0807391	0.036398	0.0390236	0.0370287
0.840248	0.0471071	0.0365816	0.0249949	0.0177986	0.0332702
0.796673	0.0685203	0.0227774	0.032998	0.0364337	0.0425978
0.861463	0.040028	0.0352259	0.0161386	0.0194556	0.0276891
0.548763	0.0723682	0.137686	0.0780975	0.0983205	0.0647648
0.839211	0.0345364	0.0493429	0.0366355	0.0242476	0.016027
0.767339	0.0232004	0.125074	0.0347781	0.0307654	0.0188427
0.627811	0.0551922	0.204234	0.0370496	0.0443743	0.0313397
0.88897	0.0332413	0.0335442	0.0167154	0.0174386	0.0100905
0.700507	0.0329048	0.161894	0.0432465	0.0353729	0.0260755
0.239999	0.0558183	0.388455	0.10838	0.125221	0.082126
0.516162	0.0945811	0.122065	0.0593321	0.139418	0.0684422
0.467803	0.0759839	0.0963518	0.142551	0.0826747	0.134636
0.518005	0.0804841	0.0905632	0.142389	0.0488724	0.119687
0.866745	0.0352061	0.0210073	0.0270205	0.0155115	0.0345095
0.715361	0.0762984	0.0568369	0.0565333	0.0463131	0.0486576
0.830642	0.0529045	0.0373973	0.0362757	0.0230803	0.0197003
0.615064	0.0658003	0.0886462	0.0334462	0.118089	0.0789545
0.551411	0.0859712	0.0743469	0.0430327	0.131323	0.113915
0.335197	0.0983041	0.0893932	0.109398	0.203007	0.164701
0.338981	0.132782	0.118915	0.119598	0.150199	0.139526
0.85398	0.0484363	0.0354563	0.0212776	0.0234157	0.0174341
0.637117	0.0544492	0.169714	0.0318804	0.0537132	0.0531268
0.575714	0.050192	0.256371	0.0421383	0.0345766	0.0410082
0.531793	0.0803643	0.222535	0.0765334	0.0437325	0.0450409
0.647578	0.101382	0.0554583	0.055951	0.0902927	0.0493374
0.91887	0.0348613	0.015781	0.0127117	0.0117486	0.00602778
0.814739	0.0306584	0.0404307	0.0428014	0.046979	0.0243913
0.691808	0.0548921	0.0463965	0.0847528	0.0958374	0.0263134
0.831989	0.044528	0.033922	0.0295945	0.0485447	0.0114217
0.854713	0.0261623	0.0357903	0.0317567	0.0326531	0.0189249
0.565759	0.0852274	0.110082	0.0527229	0.0896628	0.0965451
0.527936	0.0926042	0.106416	0.0605319	0.0871948	0.125316
0.781264	0.0410811	0.0184727	0.0225627	0.0712791	0.0653403
0.821017	0.0298334	0.0190994	0.0253315	0.0620259	0.042693
0.237863	0.0555997	0.135062	0.133889	0.31745	0.120136
0.486066	0.0978155	0.155905	0.0899574	0.0870238	0.0832324
0.503643	0.0984507	0.0612606	0.101262	0.103697	0.131687
0.532513	0.0845933	0.073025	0.098345	0.0801078	0.131416
0.684565	0.036542	0.117034	0.0459485	0.0743545	0.0415568
0.614502	0.0601573	0.134492	0.0577464	0.0944157	0.0386863
0.867048	0.0472458	0.0218893	0.0182948	0.0360681	0.00945397
0.843238	0.0315049	0.0152973	0.0203276	0.056294	0.0333379
0.814164	0.0252513	0.0216017	0.023771	0.0817554	0.0334568
0.191912	0.121118	0.0988904	0.0896845	0.353402	0.144993
0.521521	0.0954499	0.0617356	0.0363258	0.161009	0.123959
0.763217	0.0898151	0.0208738	0.0258893	0.0539142	0.0462903
0.885652	0.0366931	0.0363148	0.0136213	0.0172717	0.0104473
0.761607	0.0486524	0.0818613	0.0324809	0.0524078	0.0229903
0.400793	0.108879	0.140277	0.126517	0.162874	0.0606598
0.913536	0.0295137	0.0120318	0.0159953	0.011429	0.0174939
0.914266	0.0372932	0.0157443	0.00715102	0.0107455	0.0147999
0.942589	0.0277099	0.0123918	0.00547897	0.00892257	0.00290742
0.82154	0.0635349	0.0333829	0.0223918	0.0409671	0.0181836
0.716096	0.0650699	0.0424713	0.048063	0.0953618	0.032938
0.80968	0.0298165	0.0506256	0.021546	0.0623339	0.0259979
0.773051	0.0727357	0.0536166	0.0252874	0.0466941	0.0286156
0.703538	0.0743998	0.0374633	0.0479772	0.0786539	0.0579674
0.564152	0.116467	0.0450837	0.0766783	0.117209	0.0804106
0.912212	0.0404026	0.00904481	0.0137089	0.0134742	0.0111572
0.658787	0.181304	0.0499528	0.0290733	0.0463738	0.0345091
0.734496	0.0480232	0.0739704	0.0348991	0.0764822	0.0321289
0.687832	0.0305472	0.106935	0.0575905	0.0932167	0.0238784
0.889395	0.0172957	0.0337351	0.0156086	0.0314849	0.0124808
0.836164	0.0368883	0.0355065	0.0248041	0.0343291	0.0323077
0.38289	0.0990246	0.11262	0.0932032	0.198552	0.113711
0.901266	0.0161013	0.0130953	0.0225755	0.0339554	0.0130069
0.900837	0.0302879	0.0131233	0.0215007	0.0204011	0.0138498
0.725989	0.0576129	0.0606191	0.0304619	0.0879641	0.0373533
0.44319	0.103523	0.148639	0.0971203	0.129957	0.0775719
0.227507	0.133136	0.217131	0.169445	0.12223	0.130551
0.628908	0.0847311	0.0931023	0.0562393	0.0691744	0.0678449
0.863654	0.0584254	0.0290855	0.0081189	0.0276681	0.0130484
0.932111	0.033096	0.0136744	0.00545822	0.00767344	0.00798684
0.951597	0.0173081	0.00922965	0.00820931	0.00649755	0.00715842
0.896386	0.0464634	0.0180828	0.0187755	0.0106643	0.00962819
0.555836	0.0825702	0.127604	0.12196	0.06893	0.0431002
0.705649	0.0694542	0.0534229	0.0835852	0.0605857	0.0273029
0.887841	0.035851	0.0300379	0.0178467	0.0110369	0.0173868
0.740639	0.0593039	0.102829	0.0303887	0.0215794	0.04526
0.623173	0.100758	0.151879	0.0185778	0.0548041	0.0508079
0.905617	0.0226061	0.0196153	0.00675756	0.0251258	0.0202784
0.919029	0.0293329	0.016119	0.0170706	0.00979789	0.00865071
0.930295	0.0298206	0.0122115	0.0151383	0.00602394	0.00651104
0.676263	0.0540275	0.0369185	0.0506196	0.104372	0.0777987
0.485299	0.0378297	0.174184	0.0921001	0.112242	0.0983455
0.684479	0.0315302	0.119391	0.0575413	0.0560733	0.0509853
0.666562	0.134782	0.0416201	0.0476126	0.0701463	0.0392774
0.715692	0.0650088	0.0400922	0.0331654	0.1032	0.0428413
0.430546	0.0950202	0.0640969	0.0670028	0.270638	0.0726956
0.354026	0.192592	0.153875	0.0418347	0.160409	0.0972631
0.254656	0.178828	0.190762	0.0749022	0.184053	0.116799
0.740667	0.0690865	0.014213	0.0416751	0.0968525	0.0375054
0.642269	0.0680232	0.0662089	0.0505755	0.118969	0.0539537
0.877943	0.0288665	0.0413441	0.0135132	0.0225106	0.0158225
0.707458	0.0436297	0.0334842	0.023078	0.176488	0.0158618
0.867207	0.0250118	0.0113605	0.0115091	0.0804579	0.00445369
0.949695	0.0161227	0.00759334	0.0124025	0.0110611	0.00312567
0.805387	0.102739	0.0369771	0.0151535	0.0299214	0.00982147
0.823271	0.0709915	0.0263612	0.0246574	0.0287791	0.0259402
0.899087	0.0494494	0.0085741	0.0174087	0.01096	0.0145211
0.850673	0.0547059	0.0226305	0.0223633	0.0182301	0.0313971
0.806571	0.0371554	0.0847904	0.0323352	0.0229521	0.016196
0.934288	0.024243	0.0172644	0.00607008	0.012603	0.00553204
0.92456	0.0247075	0.0133521	0.00843366	0.0178423	0.0111043
0.709726	0.0445794	0.0413775	0.0587854	0.0870205	0.0585112
0.932629	0.024608	0.012989	0.00849748	0.00767397	0.013602
0.920674	0.0361081	0.0136101	0.00729258	0.0107703	0.0115447
0.734332	0.0771649	0.0499174	0.0443302	0.0707116	0.0235441
0.925496	0.0285895	0.0139778	0.0124597	0.0119822	0.00749453
0.953977	0.0230131	0.0064453	0.00580225	0.00754236	0.00322031
0.903946	0.0342811	0.0176449	0.00812043	0.0259529	0.0100546
0.440014	0.0773566	0.276469	0.0275622	0.135315	0.0432835
0.452361	0.0541828	0.322466	0.051641	0.052281	0.0670688
0.76917	0.0299148	0.0813079	0.0371358	0.060205	0.022267
0.826944	0.0348204	0.0320695	0.0289928	0.0540143	0.0231588
0.862804	0.0592082	0.0169253	0.022035	0.0265882	0.0124397
0.930264	0.0361897	0.0104027	0.00753083	0.00988459	0.00572829
0.939822	0.0248026	0.00640341	0.00566626	0.0172452	0.00606012
0.903396	0.056088	0.0166765	0.00833292	0.0107664	0.00473977
0.863551	0.0493504	0.0359616	0.0136578	0.0239185	0.0135604
0.58181	0.050154	0.174305	0.0488272	0.0921413	0.0527623
0.869763	0.0333011	0.0172275	0.0258882	0.0361656	0.0176543
0.689884	0.0490647	0.0526262	0.0476572	0.0883374	0.0724302
0.911762	0.0134744	0.0121878	0.010631	0.0266295	0.025315
0.794738	0.0424314	0.045216	0.022163	0.0694813	0.0259699
0.819803	0.0412997	0.0394243	0.020245	0.0481368	0.0310907
0.571909	0.0992678	0.0414117	0.0763018	0.0599722	0.151138
0.572953	0.102636	0.15274	0.0318186	0.0768365	0.0630149
0.802196	0.0714574	0.0511113	0.0192448	0.0350727	0.0209177
0.951927	0.0211235	0.00729086	0.00481675	0.0116439	0.00319786
0.883268	0.0292222	0.0147835	0.0225964	0.0297232	0.0204068
0.764577	0.101885	0.0366869	0.0235333	0.0388729	0.0344448
0.830179	0.0646843	0.0268211	0.0173519	0.0362926	0.0246715
0.851596	0.0313445	0.0197913	0.0333619	0.0444597	0.019447
0.885612	0.0285655	0.0184512	0.022334	0.022132	0.0229049
0.643884	0.155834	0.0521279	0.0217035	0.0543437	0.0721074
0.383507	0.0930555	0.150387	0.116541	0.10493	0.15158
0.761524	0.030288	0.130952	0.0241339	0.0194351	0.0336667
0.853963	0.0177651	0.0854485	0.0135767	0.0215946	0.00765223
0.512569	0.0723739	0.218009	0.0399432	0.0874455	0.0696595
0.46497	0.161327	0.136629	0.0539761	0.104589	0.0785092
0.744734	0.100068	0.0523847	0.0214001	0.0413161	0.0400961
0.67701	0.0588812	0.0506741	0.0807553	0.0505844	0.0820952
0.424596	0.0556859	0.309896	0.0731817	0.0740511	0.0625887
0.841687	0.0352683	0.0764325	0.0142977	0.0202245	0.0120901
0.909438	0.0281348	0.0200213	0.00898177	0.0237035	0.00972096
0.817812	0.0394911	0.0216977	0.0202161	0.0181217	0.0826614
0.826299	0.0435963	0.0199795	0.0168905	0.0189189	0.0743154
0.832457	0.0474508	0.0190922	0.0195741	0.0163355	0.0650905
0.936558	0.0265752	0.0115053	0.00761125	0.00469004	0.0130607
0.879174	0.0278374	0.0250073	0.0372842	0.0168763	0.0138214
0.909328	0.0490133	0.0143787	0.0075048	0.0129314	0.00684333
0.923498	0.0268818	0.0152511	0.0126448	0.0114674	0.0102572
0.90707	0.0467134	0.012386	0.0106578	0.0132211	0.00995124
0.798937	0.0514002	0.0335505	0.0297407	0.0448028	0.0415685
0.407046	0.0801975	0.228487	0.115998	0.103027	0.0652445
0.360704	0.119096	0.22234	0.105453	0.119175	0.0732328
0.838589	0.0493068	0.0471807	0.0179538	0.0282421	0.0187272
0.915653	0.0388854	0.0169596	0.00832796	0.0130372	0.00713688
0.794961	0.0484866	0.0300736	0.0254745	0.0410583	0.0599463
0.914553	0.0321224	0.0163565	0.00702334	0.0112594	0.0186851
0.82588	0.0411238	0.0553959	0.0305135	0.0148069	0.0322796
0.243823	0.110296	0.29991	0.107226	0.115503	0.123242
0.860299	0.0388239	0.0340733	0.0135978	0.0312818	0.0219242
0.938891	0.0331607	0.011328	0.00520287	0.00645138	0.00496616
0.898092	0.0301717	0.0193657	0.00606573	0.0227797	0.0235251
0.834008	0.0387698	0.0369144	0.0249552	0.0275944	0.0377586
0.880242	0.0146359	0.0192439	0.0244671	0.0281508	0.0332601
0.508628	0.0610735	0.0381371	0.0358056	0.0970117	0.259345
0.627808	0.0590833	0.0313222	0.0337863	0.0742895	0.173711
0.663677	0.0927313	0.0621618	0.0370845	0.0961791	0.048166
0.812556	0.0346562	0.0601311	0.0209249	0.0475668	0.024165
0.782491	0.0334691	0.0966252	0.0193014	0.0371258	0.0309872
0.878032	0.0244124	0.0486057	0.010666	0.0145169	0.0237673
0.914119	0.0168006	0.00611756	0.00895031	0.0190707	0.0349414
0.713649	0.0646833	0.0263669	0.0317811	0.0614017	0.102118
0.816489	0.0416485	0.0275604	0.029641	0.0519356	0.0327255
0.805832	0.0565026	0.0365498	0.0222694	0.0519521	0.0268936
0.72141	0.0612013	0.0455125	0.0584161	0.0425906	0.0708697
0.838321	0.0313431	0.0485669	0.0111898	0.0360279	0.034551
0.935302	0.0270144	0.00962851	0.00625515	0.00861358	0.0131864
0.977915	0.00572216	0.00566117	0.00165699	0.00235041	0.00669389
0.938693	0.0201523	0.00822656	0.00808807	0.00819957	0.0166409
0.90661	0.03511	0.0183216	0.0118164	0.0192604	0.00888122
0.959964	0.0217976	0.0068747	0.00378987	0.004926	0.00264798
0.969862	0.00430285	0.00432488	0.00490333	0.00999792	0.0066093
0.908069	0.0310091	0.0149924	0.022974	0.0153298	0.0076257
0.573019	0.0793674	0.109965	0.133952	0.0467268	0.0569698
0.782338	0.0517982	0.0286446	0.0675069	0.0390896	0.0306224
0.877225	0.03025	0.0114731	0.0155351	0.0268312	0.0386856
0.844994	0.0217774	0.0262077	0.0161255	0.0371988	0.0536969
0.886269	0.0223074	0.0194185	0.0155634	0.0274817	0.0289601
0.907558	0.0408757	0.00977373	0.00848111	0.0134972	0.0198141
0.834919	0.0353094	0.0295125	0.019303	0.0193391	0.0616173
0.651528	0.0501983	0.0661201	0.0626317	0.0809857	0.0885359
0.862211	0.0217133	0.00745253	0.0317427	0.0393436	0.0375374
0.951189	0.0211654	0.00622895	0.010215	0.0048534	0.00634783
0.973568	0.00769527	0.00505818	0.00393275	0.00484167	0.0049043
0.842294	0.0559095	0.0347566	0.0183856	0.0198539	0.0288003
0.681375	0.0455554	0.0860926	0.0704429	0.0613079	0.0552259
0.567337	0.103315	0.0840507	0.0808182	0.0926477	0.0718321
0.616189	0.0857281	0.0458738	0.0534313	0.0366488	0.162129
0.889982	0.0295011	0.0132206	0.0144916	0.0155873	0.037217
0.884036	0.0198689	0.0190563	0.014417	0.0130935	0.0495281
0.826023	0.035027	0.0343332	0.0334498	0.0246198	0.0465475
0.905219	0.0219133	0.0170114	0.0234984	0.0106739	0.0216839
0.899062	0.0275833	0.0178435	0.023917	0.0144366	0.0171576
0.939298	0.0259552	0.00439254	0.00691112	0.01643	0.00701314
0.741996	0.0581274	0.0623759	0.0169963	0.0759908	0.0445137
0.767845	0.0260913	0.0597714	0.0282444	0.0865813	0.0314669
0.636932	0.0383038	0.043527	0.0863202	0.0669807	0.127936
0.86024	0.0124857	0.0132429	0.0335566	0.0243735	0.0561012
0.86381	0.0368726	0.0222379	0.0140472	0.0307275	0.0323045
0.827047	0.05374	0.0177995	0.0203568	0.0451262	0.0359306
0.644645	0.0687841	0.049587	0.0863556	0.0951638	0.0554649
0.816697	0.047427	0.0573566	0.0311082	0.0281115	0.0192994
0.878511	0.0245501	0.0501711	0.0127655	0.0191003	0.0149023
0.756466	0.0462197	0.0806795	0.0254176	0.031558	0.059659
0.898411	0.0181483	0.0193942	0.0132924	0.0105925	0.0401615
0.94674	0.026022	0.00910338	0.00912355	0.00380048	0.00521046
0.913868	0.034902	0.0245323	0.00952602	0.0113771	0.00579514
0.362457	0.167866	0.114354	0.0594921	0.135409	0.160422
0.795899	0.0530575	0.0297334	0.0237711	0.0463287	0.0512101
0.890468	0.0364449	0.0197235	0.0169172	0.0156461	0.0208007
0.495275	0.0921584	0.17327	0.0710658	0.0572824	0.110949
0.939027	0.0199834	0.00937525	0.0107293	0.00744521	0.0134393
0.84357	0.0442966	0.0274528	0.0464344	0.0125958	0.0256502
0.891614	0.034637	0.0306149	0.014006	0.0159437	0.0131848
0.825782	0.0523703	0.0402528	0.0157917	0.0451231	0.0206806
0.922519	0.0282917	0.0106887	0.0117005	0.0136448	0.0131552
0.954315	0.0191987	0.00832731	0.00618855	0.00451051	0.00746032
0.829401	0.0546748	0.0251066	0.0262961	0.0283916	0.0361303
0.917821	0.0421761	0.00753254	0.0123508	0.00995934	0.0101605
0.951966	0.0191062	0.0146836	0.00456306	0.00584677	0.00383391
0.929265	0.0152705	0.0121979	0.0121163	0.0207495	0.0104003
0.850833	0.017138	0.0459591	0.0261576	0.0298537	0.0300589
0.828841	0.0178384	0.0515842	0.0325639	0.0316998	0.0374729
0.919956	0.0336593	0.00976703	0.0130612	0.00554499	0.0180113
0.868184	0.0539595	0.0208441	0.0189848	0.0164615	0.0215658
0.605026	0.122029	0.0620548	0.0886157	0.0481127	0.0741612
0.653282	0.087765	0.060292	0.0800523	0.0526379	0.0659711
0.687265	0.0737801	0.049275	0.0379461	0.0632177	0.0885158
0.573839	0.0951022	0.0362942	0.0528667	0.0658774	0.17602
0.687639	0.111122	0.0573475	0.0431029	0.0366667	0.0641225
0.933044	0.0261099	0.0142208	0.0104455	0.00933263	0.00684697
0.848532	0.017946	0.0412048	0.0332469	0.0299431	0.0291277
0.908175	0.0234869	0.0316525	0.0144633	0.00851511	0.0137073
0.506016	0.164595	0.072737	0.0972276	0.0833086	0.0761153
0.465222	0.134172	0.137924	0.0656069	0.101844	0.0952317
0.865607	0.0342493	0.0420533	0.0192431	0.017545	0.0213022
0.836823	0.0298994	0.0250954	0.0325638	0.0317612	0.0438569
0.901463	0.0306454	0.0129034	0.0152331	0.0203003	0.0194542
0.908951	0.0178658	0.0197884	0.0214522	0.0189965	0.0129459
0.693978	0.0547658	0.0351738	0.0729736	0.0544189	0.0886898
0.756477	0.0274406	0.0387617	0.062126	0.0515315	0.0636637
0.549952	0.0815614	0.0844924	0.0632559	0.106363	0.114375
0.846634	0.0415009	0.0299826	0.0277773	0.0258449	0.02826
0.748714	0.0472814	0.07103	0.0570755	0.0359436	0.0399557
0.842224	0.0291009	0.0288636	0.0226384	0.0356015	0.0415716
0.877221	0.0423797	0.0193941	0.0186385	0.0173719	0.024995
0.713731	0.0528195	0.0723203	0.0390916	0.0388724	0.0831656
0.721954	0.0592824	0.0617508	0.0434162	0.0532656	0.0603313
0.845509	0.0557874	0.0267494	0.0245306	0.0265091	0.0209147
0.870188	0.033759	0.0110365	0.0304236	0.0255367	0.0290564
0.907217	0.0419962	0.0113725	0.0141803	0.0133777	0.011856
0.794353	0.0216201	0.0714123	0.059413	0.0119846	0.0412172
0.717161	0.0258053	0.121467	0.069183	0.0171903	0.0491933
0.880983	0.0343703	0.0375272	0.0165655	0.0157087	0.0148457
0.954	0.0172918	0.0111987	0.0044524	0.0068857	0.00617087
0.933044	0.0185358	0.0141497	0.0137612	0.0101836	0.0103259
0.89102	0.0293684	0.0361294	0.0172998	0.00815592	0.0180264
0.762061	0.0410408	0.0786841	0.0536463	0.0246669	0.0399011
0.681695	0.0711926	0.0666962	0.0919925	0.0273816	0.0610422
0.877374	0.0388237	0.0256541	0.0231566	0.0118597	0.0231319
0.880208	0.0388095	0.0196069	0.021374	0.00990742	0.030094
0.910389	0.0391253	0.0124138	0.00962066	0.0133012	0.0151498
0.75938	0.0597428	0.0547848	0.040873	0.0412901	0.0439295
0.701774	0.0817306	0.0693645	0.0500463	0.0310319	0.0660531
0.85576	0.0558965	0.022068	0.0259605	0.0157773	0.0245374
0.956097	0.0187727	0.0105046	0.00703227	0.00426645	0.0033274
0.90381	0.0181319	0.0232255	0.023762	0.0171219	0.0139491
0.911744	0.0368932	0.0198852	0.00812868	0.0124845	0.010864
0.759351	0.0458221	0.0427638	0.0413998	0.0613982	0.0492649
0.893853	0.0358161	0.0173767	0.0189912	0.019511	0.0144525
0.782878	0.0735991	0.0340671	0.0359107	0.0275755	0.0459698
0.834399	0.0593547	0.024729	0.0211794	0.0254426	0.0348954
0.471203	0.0869709	0.0701064	0.125226	0.118523	0.127972
0.887553	0.0269287	0.0136055	0.0240152	0.0209849	0.0269131
0.700223	0.0486481	0.0762849	0.0530753	0.0386313	0.0831372
0.695722	0.0826765	0.102038	0.0393538	0.0442083	0.0360015
0.8389	0.0321099	0.0661418	0.0141092	0.0367659	0.0119731
0.893045	0.013313	0.0252539	0.0171435	0.0178225	0.0334217
0.582618	0.0195457	0.3126	0.0262384	0.0107957	0.0482031
0.479933	0.0568641	0.337216	0.0321153	0.0397829	0.0540882
0.292924	0.144996	0.222149	0.13048	0.114223	0.0952275
0.601889	0.109986	0.0922164	0.0666127	0.0789368	0.0503596
0.201752	0.23063	0.17674	0.0938158	0.139696	0.157367
0.635628	0.0725688	0.0682969	0.0473629	0.0675967	0.108547
0.881465	0.0417231	0.0230119	0.0126196	0.0154571	0.0257235
0.857936	0.0284394	0.0564513	0.0119534	0.0240372	0.0211827
0.724783	0.0438034	0.0876979	0.027227	0.0362902	0.0801985
0.803467	0.0487705	0.0419649	0.0307912	0.0240823	0.0509245
0.911086	0.0303414	0.0200675	0.0180131	0.0125632	0.00792916
0.719256	0.0997004	0.0839789	0.0346877	0.0372474	0.0251301
0.488024	0.123135	0.116619	0.0738421	0.114432	0.0839472
0.888688	0.0310856	0.0221304	0.0184431	0.0224912	0.017162
0.723554	0.0798448	0.0349203	0.0439041	0.0498872	0.0678891
0.826171	0.0431306	0.0170355	0.0296326	0.0346485	0.0493818
0.718911	0.0829404	0.0363528	0.0454592	0.0494992	0.0668377
0.518393	0.179112	0.0969245	0.0446278	0.0469962	0.113946
0.31571	0.194428	0.104348	0.0941322	0.110158	0.181224
0.87401	0.0209183	0.0143087	0.0317873	0.0201212	0.0388549
0.537873	0.057132	0.0256864	0.0511217	0.0336578	0.294529
0.482033	0.066299	0.0279272	0.0522899	0.0470858	0.324365
0.65326	0.0693926	0.052708	0.0353916	0.0876798	0.101568
0.892809	0.01877	0.0282668	0.0166054	0.0145248	0.0290242
0.790519	0.0643378	0.0284807	0.0482535	0.0251327	0.0432763
0.796541	0.0350821	0.0585982	0.0379656	0.0404021	0.0314113
0.742428	0.0494777	0.086651	0.0253173	0.0499844	0.0461414
0.923142	0.0265192	0.0177864	0.0093195	0.011188	0.0120448
0.884588	0.0289944	0.025336	0.0183226	0.0153434	0.0274158
0.942963	0.0219576	0.00682312	0.00623633	0.00967439	0.012346
0.903241	0.0498903	0.0119988	0.0136286	0.0107134	0.0105276
0.639543	0.104815	0.0337395	0.0657142	0.0495643	0.106623
0.481216	0.0892543	0.129332	0.100212	0.0607368	0.139249
0.552629	0.0910609	0.0989518	0.126099	0.0745659	0.0566938
0.613184	0.0790645	0.0733439	0.110633	0.08452	0.0392543
0.888965	0.0274743	0.0336927	0.0114904	0.0216552	0.0167226
0.810819	0.0202283	0.0420594	0.0442226	0.0452889	0.037382
0.847317	0.0350261	0.0328952	0.0406547	0.0260287	0.0180787
0.74094	0.0406225	0.0716611	0.0519005	0.0660136	0.0288627
0.787032	0.0571183	0.0547626	0.0304776	0.0384473	0.0321619
0.794161	0.0499103	0.0287323	0.0259587	0.0353913	0.0658466
0.928468	0.0362123	0.0064638	0.0131354	0.00562217	0.0100986
0.970629	0.00855721	0.00492791	0.00404632	0.00474587	0.00709339
0.948164	0.0248301	0.0125404	0.00507341	0.00606503	0.00332742
0.907314	0.0322673	0.0205951	0.0164347	0.0085881	0.0148011
0.831803	0.0310987	0.0394282	0.033523	0.0307835	0.033364
0.832577	0.0494036	0.0259216	0.0307425	0.0286338	0.0327216
0.401772	0.0874871	0.167442	0.116165	0.0774323	0.149701
0.893236	0.0184452	0.0314261	0.0202498	0.0120128	0.0246303
0.769965	0.0846642	0.0526967	0.0346288	0.0224729	0.0355721
0.723539	0.0747762	0.0568382	0.0448052	0.0278022	0.072239
0.585537	0.107865	0.126701	0.0410734	0.0748818	0.0639412
0.788246	0.0569552	0.0492737	0.0277123	0.0344742	0.0433389
0.811967	0.0360091	0.0220376	0.0367683	0.0313206	0.0618974
0.828393	0.0589201	0.0352204	0.0345789	0.0180405	0.0248473
0.883062	0.0380817	0.0218194	0.0175859	0.00829891	0.0311521
0.671298	0.0584873	0.0732586	0.0543002	0.0618521	0.0808042
0.891867	0.0360288	0.0189628	0.0171296	0.0216034	0.014408
0.885106	0.0544259	0.0173057	0.0143891	0.0123151	0.016458
0.963939	0.00792805	0.00437531	0.00820835	0.00752511	0.00802436
0.936171	0.0234404	0.00810986	0.00845845	0.0160529	0.00776701
0.917741	0.0224029	0.0127798	0.0145253	0.0207599	0.0117906
0.774379	0.059514	0.0347391	0.0192611	0.048388	0.0637184
0.909962	0.0283667	0.0207227	0.00905058	0.0107616	0.0211363
0.729143	0.0775412	0.0683971	0.0557666	0.0239423	0.0452101
0.937419	0.0149108	0.0142039	0.0163243	0.00660686	0.0105347
0.765086	0.070437	0.0399981	0.0373095	0.0334139	0.0537558
0.831065	0.0145883	0.0363712	0.0277886	0.0337738	0.0564133
0.860239	0.0236718	0.031841	0.0253272	0.0337586	0.0251623
0.763753	0.0279619	0.0767338	0.0480861	0.0569501	0.0265154
0.483169	0.0964331	0.0245388	0.0998896	0.148304	0.147666
0.389252	0.113736	0.0443074	0.155365	0.157627	0.139712
0.384457	0.0467199	0.174624	0.283275	0.0445865	0.0663379
0.90489	0.0159383	0.0423198	0.0100095	0.018229	0.00861345
0.860237	0.0217117	0.0199481	0.0223872	0.0396868	0.0360291
0.849124	0.0443394	0.0188728	0.0205054	0.0343331	0.0328255
0.744117	0.0302801	0.0366925	0.0565908	0.0479842	0.0843354
0.803252	0.00783756	0.00821495	0.0388379	0.0651606	0.0766966
0.716175	0.033446	0.0427804	0.0525578	0.0621119	0.092929
0.870543	0.0361221	0.0289221	0.0202921	0.0143177	0.0298025
0.884709	0.0105205	0.0138079	0.0267591	0.0340867	0.0301167
0.776226	0.0522224	0.047697	0.029671	0.0287327	0.0654514
0.78203	0.0509566	0.0297774	0.0233441	0.0407314	0.073161
0.898273	0.0454949	0.0104765	0.0099888	0.0147895	0.0209777
0.840689	0.0365313	0.030633	0.0232767	0.0115935	0.0572765
0.80562	0.0241083	0.0462675	0.0213475	0.0255582	0.077099
0.716836	0.0394904	0.0556412	0.0358432	0.0658512	0.0863383
0.876398	0.0450039	0.0261928	0.0138615	0.0178588	0.0206848
0.705707	0.0949995	0.0888731	0.0197198	0.0272765	0.0634244
0.807197	0.075058	0.0516435	0.0133985	0.0136136	0.0390894
0.919579	0.0201778	0.0198735	0.0142742	0.00783973	0.0182556
0.857501	0.0383923	0.0358964	0.0232839	0.0190584	0.0258676
0.745216	0.0565966	0.112692	0.0146221	0.0234307	0.0474422
0.300091	0.0798657	0.261576	0.0695737	0.0856183	0.203275
0.826064	0.0339918	0.0345218	0.0100825	0.0299602	0.0653796
0.722278	0.0502146	0.041041	0.0238723	0.0449673	0.117626
0.69868	0.0678084	0.0457526	0.0505232	0.0799863	0.0572499
0.463976	0.125289	0.0558747	0.0809134	0.183046	0.0909003
0.841285	0.0464733	0.0435435	0.00984937	0.0330926	0.0257564
0.931352	0.0206551	0.0129553	0.0107307	0.0062338	0.0180728
0.929584	0.018068	0.0143096	0.00941562	0.0139592	0.0146638
0.755214	0.0292008	0.125884	0.0403502	0.0300698	0.0192814
0.151502	0.0363611	0.689052	0.0416675	0.0139873	0.0674302
0.35752	0.0245002	0.496346	0.0343765	0.0190346	0.0682221
0.681196	0.0883696	0.131208	0.0218384	0.03254	0.0448481
0.813566	0.0345419	0.0758853	0.0174443	0.0291736	0.0293885
0.672313	0.0607807	0.076174	0.0372044	0.0857419	0.0677863
0.765306	0.0458668	0.0697872	0.0294228	0.0480715	0.0415452
0.867594	0.0238315	0.0393672	0.0241997	0.0235477	0.0214595
0.835254	0.0255387	0.0687509	0.0224093	0.021134	0.026913
0.655244	0.0663445	0.0561893	0.0830869	0.0903185	0.0488165
0.945725	0.0124598	0.0131022	0.00659904	0.0118011	0.0103129
0.748458	0.0530431	0.0891797	0.0266591	0.0345813	0.0480787
0.496076	0.0972182	0.116229	0.083771	0.0836223	0.123083
0.1688	0.052531	0.0540688	0.103344	0.482054	0.139202
0.48037	0.025737	0.0346201	0.088122	0.303475	0.0676767
0.85074	0.0156567	0.0636962	0.0260228	0.0143664	0.0295183
0.721915	0.0319232	0.120265	0.0597276	0.0352973	0.0308723
0.755333	0.0498979	0.105069	0.0390813	0.0303365	0.0202816
0.674578	0.0640983	0.0669739	0.0494781	0.0722674	0.0726048
0.782867	0.0399152	0.0425545	0.0316581	0.0250754	0.0779301
0.742211	0.0390865	0.0526285	0.0486065	0.0434677	0.0739995
0.673641	0.064614	0.0582436	0.0741633	0.0684074	0.0609307
0.392391	0.0619526	0.238119	0.132039	0.0776323	0.0978652
0.659363	0.025775	0.253709	0.0230367	0.0163557	0.0217597
0.520512	0.0203415	0.37746	0.0330088	0.0260751	0.0226023
0.870822	0.0268677	0.0574624	0.012232	0.013515	0.0191008
0.534706	0.080419	0.163656	0.103328	0.051984	0.0659075
0.7328	0.0548497	0.0264468	0.0720376	0.0448298	0.0690362
0.835421	0.0284606	0.0579685	0.0156716	0.0411761	0.0213024
0.560073	0.0585091	0.152866	0.0871599	0.0965757	0.0448158
0.773711	0.0364895	0.0397417	0.0612865	0.031089	0.0576827
0.629055	0.105489	0.0829603	0.0441907	0.0388529	0.0994522
0.807766	0.0678656	0.058806	0.0118153	0.0180655	0.035682
0.437522	0.0308248	0.451293	0.0140794	0.0330284	0.0332518
0.584894	0.0431174	0.291524	0.0161936	0.0214276	0.0428435
0.27665	0.177306	0.10288	0.0934105	0.172248	0.177505
0.835734	0.0560813	0.0225674	0.0186529	0.0424094	0.024555
0.784812	0.0473997	0.0371176	0.0676526	0.0245364	0.0384813
0.33651	0.107939	0.18699	0.188261	0.0641624	0.116139
0.308809	0.153525	0.261703	0.115303	0.0530349	0.107625
0.530478	0.0757869	0.178329	0.0683766	0.0554773	0.0915521
0.843254	0.0296188	0.0504952	0.0158618	0.0308889	0.0298815
0.795612	0.0436757	0.0707574	0.0173837	0.0386439	0.0339278
0.775917	0.0554782	0.0800399	0.0303269	0.0214634	0.0367744
0.3205	0.124967	0.219346	0.0868391	0.158009	0.0903386
0.631657	0.0908088	0.0963728	0.0352334	0.0878183	0.0581094
0.707813	0.11279	0.0643709	0.042098	0.0407093	0.0322186
0.922856	0.024708	0.0184988	0.00775667	0.012871	0.0133094
0.822676	0.0482887	0.032552	0.022799	0.0350537	0.0386306
0.640604	0.0770424	0.0807309	0.0565766	0.0826698	0.0623763
0.815506	0.0514726	0.0399049	0.0272191	0.026442	0.0394559
0.571875	0.141829	0.111128	0.0287189	0.0907384	0.0557102
0.55597	0.113531	0.0652135	0.0406762	0.148651	0.0759582
0.817715	0.0429551	0.0278818	0.0190104	0.0588762	0.0335617
0.770836	0.0447024	0.0551109	0.0392871	0.0492431	0.0408206
0.686429	0.0360908	0.147223	0.0184794	0.0607914	0.0509861
0.843257	0.0413969	0.0718666	0.00991574	0.0150167	0.0185472
0.826527	0.0327055	0.0956816	0.0144401	0.00871499	0.0219304
0.753945	0.0502012	0.0986553	0.0262149	0.0365273	0.0344567
0.6065	0.10911	0.074425	0.04859	0.0820149	0.0793606
0.839189	0.0457839	0.0278983	0.0211549	0.0289269	0.0370466
0.837978	0.0578106	0.0368295	0.0191609	0.0176824	0.0305391
0.647406	0.0706731	0.0759653	0.0811095	0.0685012	0.0563452
0.908534	0.0154831	0.0220336	0.0192708	0.020829	0.0138494
0.88912	0.0517303	0.0123894	0.0135995	0.0156057	0.0175555
0.917725	0.0218388	0.0150912	0.0213757	0.0117268	0.0122427
0.82431	0.0331405	0.0332715	0.0546992	0.0268722	0.0277066
0.838919	0.0399722	0.0242754	0.0238076	0.0344817	0.0385442
0.82554	0.0295519	0.0311005	0.0285797	0.0390357	0.0461919
0.838154	0.0363989	0.028838	0.0362654	0.0250697	0.0352743
0.404648	0.0794083	0.137214	0.132	0.106837	0.139893
0.734912	0.045314	0.0330804	0.0784218	0.0538749	0.0543972
0.927914	0.0234956	0.00968429	0.0144254	0.0151355	0.00934533
0.927342	0.0211389	0.0108425	0.00893842	0.0146701	0.0170685
0.875283	0.0532399	0.0182656	0.0120333	0.0158503	0.0253279
0.591323	0.0982981	0.0995865	0.0699909	0.0502587	0.0905433
0.711045	0.0539576	0.0706467	0.0539593	0.0286532	0.0817386
0.799673	0.0824991	0.0352623	0.0280172	0.0127159	0.0418322
0.84775	0.0597796	0.0326548	0.0164715	0.0204934	0.0228504
0.818004	0.0403502	0.0547062	0.018091	0.033871	0.034978
0.569201	0.0951479	0.158125	0.0349491	0.0902438	0.0523332
0.697805	0.0505277	0.118425	0.0272384	0.0545503	0.0514539
0.41994	0.0957285	0.176816	0.0799416	0.0871073	0.140466
0.816394	0.0508376	0.0302671	0.0388543	0.0272823	0.0363647
0.878062	0.0376432	0.0262061	0.0124543	0.0176582	0.027976
0.8396	0.0518843	0.0272215	0.0167602	0.0378316	0.026702
0.898451	0.0290348	0.0192799	0.0197542	0.0123349	0.0211452
0.401009	0.107295	0.111936	0.180142	0.0534665	0.146151
0.653533	0.0547901	0.0630066	0.0747967	0.0606599	0.0932137
0.766979	0.0750135	0.0248208	0.0365394	0.0533251	0.0433221
0.936351	0.022751	0.00859309	0.00703281	0.00984033	0.0154319
0.759498	0.0369497	0.0561439	0.027875	0.0468224	0.0727113
0.69981	0.0669673	0.0547768	0.0380994	0.0571556	0.083191
0.892319	0.0401297	0.0182429	0.0151305	0.0165321	0.0176454
0.773168	0.0889009	0.03898	0.0337322	0.0307838	0.0344354
0.714311	0.126381	0.0529433	0.0253385	0.0330734	0.0479524
0.782703	0.0980692	0.0224919	0.0290379	0.0384197	0.029278
0.933233	0.0280871	0.0113537	0.00761969	0.0110621	0.00864433
0.833559	0.0648072	0.0148969	0.0298986	0.02004	0.036798
0.914384	0.0342277	0.0200129	0.00739602	0.00854285	0.0154368
0.842846	0.0566385	0.0443196	0.0119752	0.0119098	0.0323105
0.898419	0.03647	0.0211072	0.00730379	0.0131731	0.0235268
0.736397	0.0499977	0.0730325	0.0342345	0.0550897	0.0512488
0.381115	0.155971	0.18182	0.0606118	0.103556	0.116926
0.328988	0.134334	0.189668	0.0525258	0.116331	0.178154
0.915946	0.0177776	0.0170376	0.0120764	0.0169541	0.020208
0.844152	0.027759	0.0179827	0.0238819	0.0488144	0.0374096
0.832029	0.0547003	0.0245247	0.0197751	0.0362387	0.0327326
0.278189	0.204292	0.134916	0.080142	0.154694	0.147766
0.846908	0.0513241	0.0198748	0.0246926	0.0324707	0.0247298
0.82437	0.0620159	0.0196017	0.0296065	0.0363154	0.0280906
0.888776	0.0231479	0.0150305	0.0206914	0.021699	0.0306551
0.736295	0.0561917	0.0310038	0.0438293	0.0653056	0.0673741
0.787914	0.0463544	0.0541962	0.0124939	0.0464824	0.052559
0.799242	0.0450108	0.0376388	0.0303035	0.0367438	0.0510615
0.900643	0.0327325	0.00832417	0.0227427	0.0197828	0.0157751
0.752084	0.0352646	0.088012	0.0333964	0.0418725	0.0493704
0.722879	0.0546356	0.148712	0.0268529	0.0168353	0.0300851
0.78702	0.0347598	0.121928	0.0140326	0.0210407	0.0212183
0.842915	0.0352285	0.026507	0.0260136	0.0371233	0.0322125
0.551874	0.174914	0.0888935	0.0733251	0.0699371	0.041056
0.816623	0.0399081	0.0513331	0.0526465	0.0240209	0.015468
0.794646	0.047887	0.0750509	0.0368676	0.0270249	0.0185238
0.55061	0.0708503	0.0731034	0.0506143	0.14626	0.108562
0.808686	0.0500379	0.0636706	0.0142284	0.0350088	0.0283681
0.864386	0.0338448	0.0695559	0.00903978	0.0103834	0.0127898
0.782641	0.0217488	0.140063	0.0146323	0.017123	0.023791
0.858136	0.0212183	0.0665861	0.0176791	0.00859397	0.0277869
0.909987	0.0267602	0.0128096	0.015213	0.0119332	0.023297
0.908397	0.0124371	0.0165645	0.0174938	0.0227413	0.0223661
0.766335	0.0737733	0.0454506	0.020407	0.0487916	0.0452425
0.774769	0.0560098	0.0500847	0.0190754	0.0553221	0.0447392
0.821614	0.0378794	0.0375007	0.0148173	0.0260355	0.0621533
0.857503	0.0290143	0.0215853	0.00899989	0.0195566	0.063341
0.937961	0.0121588	0.0128133	0.00603503	0.0117282	0.0193041
0.582666	0.0192461	0.316327	0.0115433	0.0278079	0.0424105
0.615487	0.0233122	0.296789	0.0049184	0.0258397	0.0336534
0.267628	0.0427637	0.420207	0.0345269	0.112326	0.122547
0.49552	0.0291483	0.265222	0.050326	0.0856016	0.0741828
0.674148	0.0380755	0.13064	0.0549333	0.0214669	0.0807363
0.591755	0.0356325	0.157542	0.0678368	0.0455316	0.101702
0.809152	0.0231244	0.0875827	0.0318685	0.0171229	0.0311499
0.229391	0.0550202	0.33876	0.135603	0.0941618	0.147064
0.705898	0.0404376	0.0808057	0.0579943	0.0472234	0.0676406
0.840038	0.0443731	0.0250067	0.0245296	0.0292563	0.0367964
0.724381	0.0283117	0.102935	0.0294174	0.0882984	0.0266567
0.709495	0.0377017	0.0940427	0.0370448	0.0882292	0.0334864
0.936761	0.0189281	0.0252054	0.00467749	0.00836197	0.00606579
0.781658	0.0290649	0.115227	0.0200576	0.0228747	0.0311172
0.922379	0.0179412	0.0309466	0.0086619	0.00846184	0.0116095
0.632282	0.0362299	0.159497	0.0590368	0.0530392	0.0599154
0.404803	0.130993	0.254753	0.0931289	0.0470279	0.0692942
0.886799	0.0257687	0.0533369	0.0108458	0.00799977	0.0152498
0.541312	0.081396	0.142874	0.0660979	0.0535022	0.114818
0.557843	0.132192	0.0392855	0.108376	0.0648441	0.0974584
0.81189	0.0159943	0.0464405	0.0438067	0.035377	0.0464919
0.905142	0.0185888	0.0214776	0.020095	0.0162883	0.0184084
0.819533	0.035708	0.02729	0.0490168	0.022543	0.0459088
0.564308	0.0615155	0.0269636	0.149694	0.0623324	0.135186
0.397801	0.0661106	0.0415621	0.152248	0.11199	0.230289
0.776614	0.0107309	0.044812	0.0283778	0.0489423	0.0905232
0.755913	0.0187443	0.0565052	0.0243056	0.0284773	0.116055
0.838509	0.0179406	0.0374211	0.0307676	0.0399434	0.0354187
0.805997	0.0307169	0.0519358	0.0458834	0.0383176	0.0271492
0.902344	0.0201678	0.0304855	0.0153702	0.0167425	0.0148897
0.910209	0.00669214	0.0272047	0.0142978	0.0100052	0.0315913
0.80245	0.0479852	0.0392413	0.0368191	0.0280428	0.0454617
0.896275	0.0250479	0.0211672	0.0138143	0.017709	0.0259871
0.910349	0.0143358	0.0127364	0.0126616	0.0209162	0.0290007
0.571185	0.032524	0.0554902	0.0531688	0.0941113	0.193521
0.816747	0.0291806	0.0405681	0.0190107	0.0325566	0.0619367
0.93735	0.0149593	0.0168231	0.013364	0.00940059	0.00810283
0.830816	0.0200449	0.0311458	0.0340744	0.0463666	0.0375526
0.812988	0.0532696	0.0296104	0.00930559	0.0393205	0.0555059
0.634674	0.0200545	0.222043	0.0342355	0.028168	0.0608243
0.567836	0.0294483	0.246727	0.0263324	0.0472939	0.0823625
0.881649	0.0327979	0.0214321	0.017206	0.0188624	0.028053
0.911188	0.0190861	0.0136658	0.0206835	0.0131615	0.0222149
0.861514	0.0217742	0.0386991	0.0209452	0.0270388	0.0300287
0.603444	0.0364934	0.290657	0.0247398	0.0180824	0.0265832
0.242044	0.0298228	0.559927	0.0651137	0.032398	0.0706949
0.464189	0.0332956	0.239751	0.075724	0.0949746	0.0920662
0.874948	0.0165326	0.0152901	0.0263092	0.0301332	0.0367872
0.79944	0.0386962	0.0271698	0.0253071	0.0288641	0.0805226
0.908967	0.023401	0.0231233	0.0151764	0.00590996	0.0234221
0.378779	0.0843895	0.212888	0.0835557	0.0649069	0.175481
0.811499	0.0327429	0.036921	0.0499733	0.0305119	0.0383517
0.903537	0.0207991	0.0179058	0.0226848	0.0167185	0.0183551
0.616315	0.0661184	0.0606192	0.0643894	0.0611802	0.131378
0.770939	0.0781652	0.0427724	0.0205597	0.0334521	0.0541115
0.893039	0.0235426	0.0285033	0.0164983	0.0174518	0.0209648
0.853248	0.0346497	0.0364334	0.027319	0.0280524	0.0202975
0.877847	0.0328077	0.0220217	0.027407	0.0212858	0.0186308
0.820744	0.0580182	0.0308316	0.0367801	0.0241643	0.0294615
0.829859	0.0171166	0.0318268	0.0385416	0.0445478	0.0381079
0.758158	0.0658714	0.0409313	0.0302119	0.0563038	0.0485233
0.67324	0.0963917	0.058364	0.0470651	0.0598685	0.0650706
0.821364	0.0331605	0.0293189	0.019499	0.0366634	0.0599939
0.839547	0.0167035	0.0423374	0.0181995	0.0250042	0.0582079
0.829727	0.0573963	0.0234415	0.0304189	0.0134156	0.0456006
0.866559	0.0460564	0.0143317	0.0149937	0.0188696	0.03919
0.919134	0.0196433	0.0171745	0.0119155	0.00684381	0.0252889
0.812801	0.0521711	0.059963	0.02352	0.0369503	0.0145947
0.794883	0.0519074	0.0652534	0.0307416	0.0422207	0.0149938
0.833709	0.0260502	0.0564898	0.039423	0.0191719	0.0251557
0.678143	0.0762723	0.110775	0.0635274	0.0283785	0.0429034
0.719872	0.0602487	0.0436537	0.0464531	0.0211516	0.108621
0.542372	0.0875875	0.0511629	0.0689198	0.0628719	0.187086
0.912063	0.0263179	0.010988	0.00935641	0.0156644	0.0256108
0.876067	0.0488351	0.0188168	0.013726	0.0119698	0.030585
0.634828	0.073949	0.0544076	0.0655622	0.0504016	0.120852
0.872182	0.0402517	0.0222428	0.0208174	0.0225207	0.0219858
0.882826	0.0398569	0.0139584	0.0131814	0.0154239	0.034753
0.872704	0.044207	0.0101203	0.0243742	0.0110883	0.0375063
0.853121	0.0478427	0.0359848	0.018434	0.0110314	0.0335861
0.827196	0.0380339	0.029243	0.0228219	0.0341547	0.0485503
0.76122	0.0744404	0.0431319	0.0478846	0.0342667	0.0390568
0.88474	0.0434493	0.02205	0.0167386	0.0153333	0.0176886
0.578815	0.0726816	0.0777205	0.0639697	0.121485	0.0853284
0.70814	0.0340792	0.0442831	0.0576216	0.0694261	0.0864504
0.847301	0.0266722	0.0352662	0.0243276	0.0367648	0.0296677
0.553482	0.0859964	0.0514634	0.112615	0.118048	0.0783943
0.582324	0.0889942	0.0774529	0.0494677	0.0684143	0.133347
0.786214	0.0528597	0.0311083	0.0370415	0.0335795	0.0591973
0.573864	0.0261231	0.0956626	0.0916117	0.116662	0.0960761
0.544835	0.0149909	0.114358	0.0822916	0.130878	0.112646
0.720981	0.0697362	0.0480488	0.0655157	0.0357531	0.0599651
0.842759	0.0149252	0.0332433	0.0312695	0.0185861	0.059217
0.79364	0.0525774	0.0397337	0.0188378	0.0370454	0.0581661
0.756018	0.0512865	0.0345363	0.0224671	0.0580459	0.0776462
0.552066	0.137269	0.0788881	0.0581634	0.0692905	0.104323
0.793492	0.0708021	0.035654	0.027267	0.024721	0.0480635
0.896141	0.0111057	0.0341244	0.0157056	0.0185855	0.0243373
0.727619	0.0307811	0.101246	0.0391225	0.0586927	0.0425389
0.360554	0.08681	0.20693	0.157314	0.100302	0.0880899
0.600952	0.0525042	0.0761016	0.135966	0.0803041	0.0541722
0.917126	0.0136122	0.0170524	0.0231295	0.0226382	0.00644207
0.731352	0.0609405	0.0512849	0.0481907	0.0688291	0.0394026
0.567112	0.0675098	0.0315832	0.0568345	0.11419	0.16277
0.749257	0.0466494	0.0638629	0.0320277	0.0344349	0.0737678
0.761841	0.0657601	0.0707611	0.0264843	0.0299206	0.0452328
0.874721	0.0441351	0.0264155	0.011127	0.0222903	0.0213115
0.835801	0.0411159	0.0321419	0.0139884	0.0350248	0.0419278
0.846879	0.0411926	0.0305995	0.0249257	0.0309348	0.0254685
0.907359	0.0361636	0.0101552	0.00794816	0.0139851	0.0243884
0.933074	0.0239906	0.00747034	0.0104002	0.0148108	0.0102538
0.957453	0.00811147	0.00524853	0.00470945	0.0138236	0.0106535
0.798908	0.0516241	0.0276645	0.0407825	0.0444494	0.0365716
0.758734	0.0682928	0.0248877	0.0477791	0.056653	0.0436529
0.758047	0.0522369	0.0396117	0.0265498	0.040082	0.0834731
0.811011	0.0643436	0.0403499	0.0170538	0.0296092	0.037633
0.446548	0.104406	0.0858694	0.153451	0.0743777	0.135348
0.68639	0.0288519	0.0494073	0.0755984	0.0606677	0.0990843
0.716637	0.0580596	0.0445888	0.0523158	0.05507	0.0733284
0.498114	0.10088	0.16912	0.0757548	0.0619866	0.094145
0.584236	0.0973307	0.0829631	0.110122	0.0471047	0.0782431
0.414986	0.215214	0.0303187	0.159693	0.0769018	0.102887
0.657661	0.0953947	0.0697406	0.0385505	0.0817388	0.0569148
0.432892	0.0843204	0.099237	0.0709317	0.168028	0.144591
0.884439	0.0340321	0.0252537	0.0138994	0.0221851	0.0201907
0.927629	0.0129627	0.0103004	0.0141123	0.0161619	0.0188333
0.935431	0.026356	0.0110544	0.00544046	0.00721355	0.0145042
0.459564	0.149652	0.107129	0.0611864	0.114346	0.108123
0.45553	0.138126	0.121388	0.0404379	0.150312	0.0942055
0.943788	0.0190276	0.019283	0.00553678	0.00753422	0.00483014
0.844772	0.0350925	0.0624202	0.0127778	0.0285463	0.0163909
0.901455	0.0294166	0.0230641	0.014788	0.0140169	0.0172594
0.86643	0.0381316	0.0302003	0.0180461	0.0247427	0.0224494
0.489469	0.216461	0.0312697	0.0684518	0.0891289	0.10522
0.739808	0.120043	0.0386068	0.0239677	0.0283156	0.0492588
0.648466	0.0641368	0.126888	0.054435	0.0343379	0.0717364
0.538754	0.076458	0.149238	0.0893226	0.0531336	0.0930933
0.789799	0.0988491	0.024987	0.0378004	0.022813	0.025751
0.764403	0.027734	0.148609	0.0298923	0.0132102	0.0161517
0.63171	0.033333	0.236167	0.0294395	0.0287992	0.0405517
0.778818	0.0787906	0.0686553	0.0242671	0.0118028	0.0376664
0.786663	0.0491542	0.0260899	0.0466197	0.0459662	0.0455064
0.816784	0.038759	0.0144446	0.0357818	0.039955	0.0542757
0.722973	0.0840851	0.0304671	0.0448591	0.0530594	0.0645562
0.734474	0.0975939	0.0542865	0.0212789	0.0469273	0.0454388
0.935926	0.0275524	0.0114194	0.005507	0.00960646	0.00998896
0.867894	0.0261909	0.0255019	0.0340987	0.017709	0.028605
0.607012	0.0948911	0.0576428	0.0786504	0.121111	0.0406927
0.855242	0.026853	0.0195923	0.0252984	0.0403324	0.0326818
0.776991	0.0700708	0.0295717	0.0283572	0.0391	0.0559089
0.903897	0.0311967	0.00962607	0.0157917	0.016176	0.0233124
0.722348	0.0793378	0.0332319	0.0435382	0.0469609	0.0745828
0.762635	0.0333425	0.0456665	0.060706	0.0459184	0.0517315
0.664153	0.0543406	0.106087	0.0629845	0.0637513	0.0486833
0.942922	0.0194113	0.0126739	0.0147811	0.00254725	0.00766492
0.807192	0.0488736	0.0228003	0.0527255	0.0131031	0.0553055
0.687553	0.0761734	0.137553	0.0356164	0.0252197	0.037885
0.474351	0.0496759	0.317826	0.0544603	0.0488118	0.0548751
0.290555	0.0744013	0.452546	0.0571108	0.0528711	0.0725161
0.343907	0.0652492	0.394938	0.112651	0.0256115	0.0576427
0.446454	0.0463308	0.378683	0.0493731	0.025466	0.0536927
0.633967	0.0287624	0.253487	0.0237547	0.0291188	0.0309098
0.865486	0.0225392	0.0815698	0.00575077	0.00714293	0.0175109
0.800105	0.0560101	0.0433579	0.0132041	0.0264576	0.0608656
0.839356	0.0647525	0.0221224	0.0134813	0.0301457	0.0301421
0.94125	0.0217995	0.00582729	0.00249415	0.0155306	0.0130988
0.771267	0.039492	0.0305497	0.0380447	0.0707516	0.0498953
0.693438	0.0545523	0.0910787	0.0555785	0.0607937	0.0445591
0.891837	0.00743934	0.0299008	0.0231315	0.0221434	0.0255477
0.936684	0.0210899	0.014549	0.00447788	0.0159102	0.0072889
0.661721	0.0481644	0.0662665	0.0459324	0.119014	0.0589017
0.787493	0.0629159	0.0293013	0.0391671	0.047025	0.0340978
0.60245	0.0895646	0.113864	0.0659426	0.0567627	0.0714164
0.546749	0.110605	0.158726	0.0578148	0.0554214	0.0706845
0.949138	0.0226534	0.00940028	0.00495359	0.00859889	0.00525543
0.858486	0.0327889	0.0351562	0.00559505	0.0369928	0.0309813
0.818517	0.0436024	0.0495979	0.0142012	0.0361488	0.0379325
0.798522	0.0489408	0.0425419	0.0299525	0.0504818	0.0295613
0.601056	0.129289	0.0630627	0.0512778	0.0720262	0.0832881
0.38602	0.169602	0.086452	0.119772	0.160043	0.0781115
0.890037	0.0484071	0.0188922	0.0158147	0.0147701	0.0120787
0.854446	0.0314565	0.0411199	0.0202048	0.0284691	0.0243038
0.739034	0.0933843	0.0397459	0.0243372	0.0582388	0.0452603
0.757965	0.0734846	0.0170507	0.0199815	0.0654233	0.0660949
0.782115	0.0839635	0.0352368	0.0210596	0.0455889	0.0320367
0.615556	0.0680754	0.154847	0.0672046	0.0612686	0.0330478
0.661788	0.0543634	0.226455	0.0088243	0.0285322	0.0200373
0.174327	0.136753	0.488356	0.0663297	0.0742427	0.0599925
0.523478	0.11518	0.150964	0.066538	0.0844559	0.0593843
0.573858	0.080657	0.0830499	0.0590372	0.126114	0.0772839
0.885594	0.0301501	0.0280993	0.0134158	0.0251698	0.0175715
0.762222	0.0584346	0.0467129	0.0392321	0.0322309	0.0611674
0.685154	0.0870366	0.0458417	0.0622848	0.0335548	0.0861284
0.922204	0.0201015	0.0135812	0.0137672	0.0107393	0.019607
0.830517	0.0426097	0.0217911	0.017944	0.02987	0.0572685
0.853434	0.0547491	0.027547	0.0116394	0.0218885	0.0307422
0.657543	0.0476199	0.0676243	0.0461036	0.0839549	0.0971545
0.631687	0.0378062	0.245631	0.0121303	0.0310964	0.0416488
0.824974	0.0168461	0.112989	0.0154451	0.0149674	0.0147785
0.794744	0.0269327	0.0663258	0.0259992	0.0455981	0.0404005
0.746426	0.0582647	0.0726651	0.0265153	0.0462437	0.0498852
0.827717	0.0307713	0.0487698	0.0176684	0.0305087	0.0445647
0.813436	0.0665927	0.0623366	0.013707	0.030402	0.0135257
0.860752	0.050039	0.0279015	0.0114855	0.0244572	0.0253643
0.911207	0.0208946	0.013941	0.011678	0.00989986	0.0323799
0.879697	0.035667	0.0210732	0.0308883	0.00730373	0.0253708
0.842971	0.0553029	0.034223	0.0343932	0.00763918	0.0254707
0.859875	0.0357427	0.0405645	0.0192181	0.0196562	0.0249433
0.751991	0.0672332	0.0429054	0.0531867	0.0485699	0.0361137
0.460815	0.126619	0.129694	0.0968453	0.087243	0.0987833
0.847632	0.0628571	0.035844	0.0137716	0.019863	0.0200325
0.92257	0.0328616	0.0157249	0.00878273	0.00897055	0.0110899
0.720597	0.0453656	0.0758855	0.0456199	0.0288657	0.0836659
0.877029	0.0336126	0.0285664	0.0157096	0.0227007	0.0223815
0.855767	0.0326091	0.0215092	0.0307803	0.02559	0.0337443
0.737974	0.0416185	0.0414251	0.0680668	0.0269021	0.0840137
0.616404	0.0896616	0.0342535	0.116167	0.0646221	0.0788919
0.854102	0.027575	0.0105017	0.0397277	0.0306623	0.0374314
0.647244	0.127721	0.0436089	0.0333361	0.0569046	0.0911863
0.420234	0.175216	0.0722891	0.0610956	0.124529	0.146636
0.925303	0.0164884	0.0272066	0.0095065	0.00895418	0.0125415
0.691768	0.0571671	0.150736	0.0154415	0.0260559	0.058832
0.672867	0.0437881	0.102936	0.0437688	0.0592749	0.0773652
0.894454	0.0268977	0.020965	0.00798391	0.0249987	0.0247004
0.810992	0.027551	0.0781853	0.0270499	0.0286249	0.0275965
0.923572	0.0240238	0.0292935	0.00798347	0.00844756	0.00668003
0.813951	0.0419674	0.0552712	0.0245385	0.0271269	0.0371453
0.818902	0.0203248	0.0502896	0.033265	0.0212324	0.0559866
0.929385	0.0105912	0.012725	0.0135857	0.00682376	0.0268898
0.901597	0.0319318	0.0233916	0.017262	0.00830168	0.017516
0.859844	0.0580091	0.029167	0.0294223	0.0131556	0.0104018
0.780442	0.0245638	0.0565159	0.0458297	0.046116	0.0465323
0.904843	0.0440418	0.0162174	0.0130432	0.00875139	0.0131031
0.877772	0.0361015	0.0154893	0.0125087	0.0220661	0.0360623
0.870632	0.0213208	0.00996134	0.0231317	0.0341186	0.0408353
0.902387	0.0132436	0.0116907	0.00908515	0.0421738	0.0214196
0.940835	0.0244925	0.00914339	0.00890765	0.0126174	0.0040043
0.846809	0.0342308	0.0381425	0.0354956	0.0299053	0.0154163
0.87634	0.0203528	0.0272443	0.0220122	0.0326096	0.0214414
0.829613	0.0177186	0.0225334	0.0364046	0.0431907	0.0505397
0.373509	0.0737982	0.0903843	0.0993058	0.140873	0.222129
0.460396	0.0900942	0.0929996	0.0901126	0.129633	0.136764
0.724869	0.0611447	0.0361279	0.080438	0.0474455	0.0499751
0.922427	0.0206287	0.014545	0.0156089	0.0130809	0.0137092
0.515456	0.110566	0.0460384	0.0817947	0.136613	0.109532
0.939727	0.0165474	0.00977192	0.00874888	0.0166053	0.00859946
0.878285	0.0132864	0.0218874	0.0278966	0.0342341	0.0244103
0.90493	0.0228796	0.0201197	0.0136463	0.0125851	0.0258395
0.625686	0.0459567	0.119778	0.0733983	0.0434465	0.0917343
0.878736	0.0328491	0.0369797	0.0208455	0.016006	0.0145834
0.785101	0.050321	0.0161868	0.0223356	0.0706208	0.0554344
0.66708	0.0852935	0.0499606	0.0470216	0.0950096	0.0556345
0.647844	0.0781309	0.0654751	0.0768577	0.0530593	0.0786331
0.774104	0.03886	0.126409	0.0108242	0.019847	0.029956
0.704513	0.0635117	0.161981	0.0317442	0.0131214	0.0251294
0.820632	0.0506318	0.0556645	0.0325963	0.0197472	0.020728
0.852491	0.0109886	0.0672189	0.039199	0.012848	0.0172548
0.875076	0.0288356	0.0503631	0.0215844	0.00743676	0.0167037
0.799796	0.033139	0.0310887	0.0195162	0.0389554	0.0775052
0.845966	0.037466	0.0240125	0.0116849	0.0278527	0.0530175
0.963898	0.0166676	0.00494155	0.0029032	0.00745435	0.0041352
0.887577	0.0386768	0.0231332	0.00766896	0.0191433	0.0238009
0.649522	0.119588	0.0487544	0.0383149	0.0287998	0.115021
0.905448	0.0299442	0.00974175	0.011477	0.0135717	0.0298174
0.871955	0.0258791	0.0241673	0.0145001	0.0168913	0.046607
0.841857	0.0469453	0.0286532	0.0252509	0.0329483	0.0243449
0.791252	0.0718175	0.0381731	0.0153621	0.0247876	0.058608
0.922348	0.020993	0.0159165	0.0111224	0.00743077	0.0221895
0.747901	0.051137	0.075781	0.0292225	0.0374045	0.0585544
0.474741	0.137963	0.180271	0.0605927	0.0577072	0.0887252
0.692754	0.0719618	0.0862135	0.0301641	0.035296	0.0836107
0.80351	0.0421086	0.0420863	0.0262326	0.0220742	0.0639886
0.877531	0.0363452	0.04885	0.0108096	0.013033	0.0134307
0.882892	0.0136284	0.048471	0.0127707	0.0149741	0.0272641
0.792711	0.032837	0.0643893	0.024898	0.0419806	0.0431842
0.789528	0.0527	0.0778486	0.0191773	0.0290073	0.0317383
0.589429	0.0988052	0.18402	0.0377479	0.0235261	0.0664715
0.870515	0.0194189	0.0504913	0.0187905	0.0277005	0.0130836
0.811403	0.0206412	0.0751354	0.0129658	0.055923	0.023932
0.863607	0.0177013	0.0514292	0.0152656	0.027945	0.0240516
0.921315	0.0114398	0.0256286	0.0129161	0.0137704	0.0149297
0.734024	0.0375813	0.103042	0.0183585	0.0431588	0.0638352
0.293456	0.0932412	0.354461	0.0590276	0.0598743	0.13994
0.342101	0.0945879	0.348838	0.0472827	0.0525323	0.114659
0.224668	0.131062	0.346199	0.0893391	0.0786316	0.1301
0.518002	0.146721	0.16015	0.0777675	0.0358429	0.0615169
0.606071	0.151489	0.0557665	0.0660866	0.0352854	0.0853012
0.842393	0.0419496	0.0338034	0.0138872	0.028687	0.0392798
0.877711	0.0247601	0.0216844	0.0212477	0.0251444	0.0294527
0.622987	0.057842	0.123527	0.0655863	0.0668746	0.063183
0.215269	0.155335	0.266977	0.0781329	0.159823	0.124463
0.597861	0.0718824	0.0889338	0.0402838	0.110476	0.090563
0.747156	0.0520662	0.0749956	0.0212093	0.0657321	0.0388408
0.784596	0.0560265	0.0572999	0.025411	0.029043	0.0476232
0.913425	0.0224215	0.0126668	0.0130474	0.0133825	0.0250572
0.715588	0.117337	0.0373013	0.0254704	0.0293612	0.0749418
0.655661	0.0689847	0.0493176	0.037071	0.0993619	0.089604
0.613463	0.0436447	0.032682	0.0511416	0.0879477	0.171121
0.80755	0.0358444	0.0304207	0.0276082	0.0308653	0.0677111
0.848371	0.0344626	0.0337175	0.0190461	0.0233327	0.0410701
0.913146	0.0360437	0.0260558	0.0084698	0.00832369	0.00796109
0.852384	0.0438014	0.0392616	0.0260196	0.0147477	0.0237861
0.91289	0.0262892	0.0193621	0.0173647	0.00739191	0.0167018
0.85111	0.0597556	0.0137895	0.0265904	0.0177199	0.0310344
0.801815	0.0511504	0.0169305	0.0696741	0.0248656	0.0355647
0.828809	0.0315487	0.0326203	0.0655958	0.00713875	0.0342877
0.837618	0.0329153	0.0493453	0.0296044	0.0139254	0.0365913
0.856284	0.0425238	0.0316664	0.0253141	0.0252889	0.0189226
0.88572	0.0226143	0.0179374	0.0292359	0.0246755	0.019817
0.928669	0.0277949	0.0145965	0.0178517	0.0049949	0.00609313
0.81156	0.0510692	0.0444143	0.0221496	0.0513068	0.0195001
0.915985	0.0208402	0.0129178	0.0165672	0.0207293	0.0129605
0.896478	0.0228831	0.0198948	0.0170039	0.0138168	0.029923
0.833234	0.0376536	0.0683396	0.013147	0.0203427	0.0272834
0.71629	0.0605844	0.127157	0.0328236	0.0279432	0.0352014
0.853952	0.0325045	0.0645237	0.0171136	0.0113079	0.0205987
0.907818	0.0183187	0.0169708	0.029244	0.0145541	0.0130945
0.910186	0.0208152	0.0171909	0.0192162	0.0160886	0.0165027
0.907306	0.0304392	0.0172096	0.015807	0.0146192	0.0146187
0.773079	0.0157125	0.104535	0.0582327	0.0136744	0.0347663
0.600799	0.0561356	0.184902	0.0895247	0.0120629	0.0565763
0.45136	0.132421	0.110374	0.088134	0.08447	0.133241
0.499547	0.121832	0.0594592	0.0548852	0.110502	0.153775
0.485202	0.0778849	0.0955589	0.0396488	0.15364	0.148065
0.68184	0.0427813	0.0470775	0.0681305	0.0777666	0.0824037
0.887414	0.0233681	0.020849	0.0265096	0.0228571	0.0190019
0.805303	0.0349007	0.0274247	0.0398015	0.0457889	0.0467807
0.885894	0.0345165	0.0112351	0.0189894	0.0182674	0.0310976
0.824619	0.0344982	0.0331246	0.0358194	0.0135016	0.0584366
0.902375	0.0349556	0.0163242	0.0162817	0.0132804	0.0167834
0.848424	0.0508893	0.0229979	0.0234705	0.0358345	0.0183836
0.593625	0.093859	0.0477245	0.103314	0.0877869	0.0736908
0.479308	0.0419973	0.252426	0.0704324	0.0710846	0.0847516
0.486616	0.0604348	0.284765	0.0495616	0.0564621	0.0621605
0.490542	0.11718	0.0777105	0.122426	0.0356488	0.156492
0.193193	0.153376	0.17041	0.136836	0.1328	0.213386
0.880559	0.0319235	0.0254554	0.0123848	0.0280911	0.0215859
0.925186	0.019287	0.013874	0.0122513	0.0161848	0.0132174
0.894411	0.0278286	0.0237547	0.00849122	0.0261268	0.0193877
0.541472	0.0715586	0.0811743	0.081981	0.123483	0.100331
0.771083	0.0319205	0.0360493	0.0429796	0.0791468	0.0388204
0.683824	0.075316	0.0491297	0.0731296	0.0569599	0.061641
0.354132	0.197174	0.0433569	0.203686	0.110688	0.0909633
0.905378	0.0239141	0.0157326	0.0275696	0.0172992	0.0101068
0.858002	0.0255371	0.0464878	0.0141557	0.0339369	0.02188
0.613934	0.0534684	0.0701255	0.0942978	0.0854552	0.0827189
0.797494	0.055734	0.0271521	0.0328441	0.0426391	0.044137
0.728575	0.052493	0.0495227	0.0397169	0.0496947	0.079998
0.781771	0.0285758	0.0477506	0.0399643	0.0382966	0.0636414
0.64879	0.0584814	0.0993377	0.0905331	0.0684513	0.0344069
0.326865	0.111703	0.137703	0.0680292	0.0658216	0.289878
0.649877	0.0453132	0.0805149	0.0341254	0.0455056	0.144664
0.844288	0.0471497	0.0375263	0.0157831	0.0401933	0.0150596
0.754489	0.0679042	0.0526128	0.0422956	0.0462907	0.0364074
0.766918	0.0492043	0.0570495	0.0188801	0.0381223	0.0698255
0.744979	0.0676362	0.0504047	0.0186695	0.0309688	0.0873416
0.923511	0.0328671	0.0180307	0.00425242	0.00737827	0.0139608
0.799898	0.0391093	0.0240686	0.0201268	0.0526717	0.0641254
0.866678	0.0417906	0.0338823	0.0129351	0.0149083	0.0298058
0.914218	0.0332252	0.0174043	0.00781033	0.00847207	0.0188703
0.969173	0.0115772	0.00404692	0.00410972	0.00365224	0.00744134
0.963295	0.00869121	0.00467981	0.00457277	0.00933549	0.00942547
0.82741	0.050345	0.0285329	0.0342033	0.0291598	0.0303487
0.896872	0.0606163	0.0165916	0.00929749	0.00732611	0.00929688
0.907158	0.0234858	0.015358	0.015	0.0143347	0.0246631
0.941514	0.0186018	0.0205171	0.00684533	0.00784842	0.00467362
0.587474	0.06366	0.173805	0.0756259	0.057482	0.0419532
0.889356	0.0245622	0.0204273	0.0264201	0.0216782	0.0175559
0.925158	0.0349077	0.0124896	0.0125809	0.00691014	0.0079537
0.797359	0.0570257	0.0557792	0.0292855	0.0119355	0.0486155
0.794366	0.0627254	0.053916	0.0269604	0.0197333	0.0422989
0.688259	0.0914492	0.0455154	0.0389374	0.0748512	0.0609878
0.864577	0.0362975	0.0286391	0.0217269	0.0344208	0.0143383
0.803359	0.0168954	0.120436	0.0288601	0.0164308	0.0140189
0.640119	0.0197107	0.286348	0.0264771	0.0127311	0.0146142
0.570667	0.0184356	0.340913	0.0291806	0.0265033	0.0143009
0.724549	0.0384738	0.0657952	0.0463648	0.054415	0.0704021
0.61145	0.066368	0.0604879	0.0721999	0.0789114	0.110583
0.903996	0.011712	0.0182071	0.0386306	0.0197238	0.00773049
0.902179	0.0133872	0.0193889	0.037967	0.0127352	0.0143427
0.853659	0.0499712	0.0399843	0.0115873	0.0233871	0.0214115
0.589797	0.113659	0.128469	0.0235622	0.0867579	0.0577549
0.869325	0.0507935	0.0248949	0.024897	0.017497	0.0125929
0.868244	0.0437799	0.0178248	0.0291185	0.0182769	0.0227557
0.931183	0.0196283	0.00986525	0.0141154	0.0119396	0.0132681
0.39952	0.117204	0.0860674	0.140236	0.122693	0.134279
0.320407	0.195775	0.0898187	0.0848453	0.149832	0.159322
0.285261	0.225261	0.0713568	0.128068	0.111046	0.179007
0.433355	0.100665	0.17422	0.0718688	0.0770119	0.14288
0.690343	0.0562741	0.0735725	0.0562077	0.0442845	0.0793177
0.766928	0.0607025	0.047905	0.0490076	0.0234315	0.0520251
0.883264	0.0245688	0.0264076	0.0298343	0.0127229	0.0232023
0.878655	0.018413	0.0204335	0.032766	0.028096	0.0216362
0.42635	0.0772905	0.0778714	0.147508	0.161335	0.109645
0.587444	0.0452465	0.101844	0.139358	0.0778694	0.0482382
0.67266	0.0619404	0.0681161	0.0895912	0.0664337	0.0412588
0.82414	0.0438365	0.0504408	0.0262963	0.036836	0.0184504
0.857211	0.0250148	0.0349339	0.0283633	0.0336029	0.0208741
0.835495	0.0296632	0.0161029	0.0392726	0.0462827	0.0331833
0.656289	0.0423411	0.0610026	0.0768527	0.0973089	0.0662058
0.908474	0.0170644	0.0250988	0.0139887	0.0189068	0.0164679
0.918242	0.0117534	0.0207628	0.0173222	0.0223689	0.00955121
0.820196	0.0398677	0.0404273	0.042392	0.0284259	0.0286907
0.917992	0.0186848	0.0138555	0.0153583	0.0138006	0.0203091
0.847009	0.0483387	0.033317	0.0175764	0.0251907	0.028568
0.770913	0.0710274	0.0624172	0.0377438	0.0389117	0.0189867
0.461932	0.170393	0.0890467	0.123228	0.0746533	0.0807471
0.535896	0.121542	0.0812712	0.106569	0.0461965	0.108525
0.943358	0.0173499	0.00994938	0.0106661	0.00838462	0.0102919
0.932913	0.00914519	0.0201981	0.00673624	0.0170236	0.0139843
0.865133	0.0291482	0.0193418	0.018969	0.0314016	0.0360059
0.850842	0.0282696	0.0287491	0.0211876	0.0301268	0.0408246
0.912844	0.0201947	0.0185027	0.0131123	0.0109465	0.0243994
0.792746	0.0340684	0.0362921	0.0447226	0.0274461	0.064725
0.877954	0.0257999	0.039896	0.0164425	0.00870704	0.0312008
0.847968	0.0419725	0.0379677	0.0317779	0.0138545	0.0264595
0.891157	0.0227647	0.0111054	0.0208199	0.0217499	0.0324031
0.588843	0.0821877	0.0715728	0.0262068	0.052146	0.179044
0.87491	0.0368817	0.0249241	0.0229229	0.00871616	0.0316454
0.930292	0.0101318	0.0195089	0.0211648	0.00699654	0.0119057
0.925556	0.0230999	0.0106598	0.00927899	0.0145607	0.0168447
0.93809	0.0221393	0.0129289	0.00959754	0.00860567	0.00863884
0.942671	0.0153135	0.0117111	0.0136072	0.00814583	0.00855131
0.937186	0.0242703	0.0131227	0.0109984	0.00728472	0.00713826
0.775551	0.039658	0.0772684	0.0336675	0.0483943	0.0254611
0.852521	0.0233425	0.0492733	0.0170545	0.0349675	0.0228407
0.895409	0.0253563	0.0261002	0.0121212	0.0173727	0.0236408
0.804768	0.0261533	0.0516493	0.0501229	0.0297415	0.0375645
0.867436	0.0347396	0.0299465	0.0397845	0.00651374	0.0215794
0.70055	0.0969872	0.0639302	0.0548726	0.0318534	0.0518062
0.623132	0.10277	0.0714597	0.0677661	0.0382382	0.0966336
0.761438	0.0367802	0.0366803	0.0672342	0.0330499	0.0648174
0.725869	0.0494595	0.080399	0.0642989	0.0215755	0.0583985
0.709644	0.0442544	0.0754085	0.0706065	0.0323403	0.0677461
0.843089	0.0329699	0.0370423	0.031988	0.0251771	0.0297339
0.712809	0.063447	0.0415384	0.0738608	0.0550619	0.0532832
0.89786	0.0217494	0.0206012	0.0127154	0.0184909	0.0285831
0.716209	0.0478199	0.0539493	0.0278897	0.0697711	0.0843613
0.509353	0.0761602	0.0283011	0.155455	0.161878	0.0688533
0.82742	0.0114932	0.0167855	0.0420443	0.0670272	0.0352299
0.837178	0.0514575	0.0166421	0.0161873	0.0170618	0.0614731
0.461861	0.138347	0.0839059	0.0894826	0.109234	0.11717
0.778995	0.0525091	0.0379556	0.0393467	0.0447781	0.0464155
0.484304	0.17658	0.0873756	0.05957	0.0876955	0.104475
0.882409	0.0289901	0.0208631	0.0214348	0.0256569	0.0206462
0.91011	0.00835322	0.0352758	0.0157752	0.0161392	0.0143469
0.738447	0.0301324	0.0957471	0.0270254	0.0293601	0.0792884
0.631147	0.0508915	0.078423	0.0614413	0.0380559	0.140042
0.536705	0.0845115	0.0785262	0.144614	0.0355941	0.120049
0.517075	0.0850752	0.0517353	0.106736	0.082024	0.157354
0.764373	0.0518575	0.0340352	0.064815	0.053827	0.0310925
0.774465	0.0293815	0.0285273	0.0812868	0.0419919	0.0443471
0.860699	0.0362175	0.0201666	0.0165882	0.0231976	0.0431308
0.856853	0.0345967	0.0219414	0.0175834	0.0205957	0.0484301
0.785386	0.074648	0.0444055	0.0342927	0.0227214	0.0385464
0.863869	0.0440692	0.0312609	0.0173769	0.0134912	0.0299326
0.915631	0.0224392	0.0186402	0.0101048	0.0126097	0.0205746
0.832846	0.0163636	0.041105	0.0208789	0.0310429	0.0577633
0.761647	0.0610182	0.0581841	0.0489812	0.0206263	0.0495435
0.913741	0.0392707	0.0129072	0.0103434	0.00522515	0.0185126
0.726206	0.0671453	0.0366428	0.0234858	0.0441559	0.102364
0.734666	0.115886	0.0412012	0.023246	0.0351268	0.0498741
0.958456	0.0166756	0.010009	0.00413218	0.00623183	0.00449585
0.86234	0.0248374	0.0210942	0.0176933	0.0433514	0.0306835
0.886596	0.0401054	0.0221577	0.0224313	0.0122277	0.0164823
0.892961	0.0368107	0.0161977	0.0197921	0.01794	0.016299
0.86664	0.042425	0.025219	0.0258249	0.023444	0.0164466
0.833084	0.0569478	0.0440428	0.0174882	0.0121188	0.036318
0.779128	0.0686476	0.0435198	0.03878	0.0219111	0.0480136
0.658292	0.0643798	0.0832804	0.0965438	0.0409585	0.0565457
0.623655	0.0902907	0.0918537	0.0737272	0.0590245	0.0614488
0.867766	0.0302889	0.0204461	0.0190389	0.0315609	0.0308989
0.825487	0.0301982	0.0228631	0.0229983	0.0423326	0.0561209
0.89205	0.0246579	0.0122518	0.0143645	0.0297241	0.0269513
0.925368	0.0123697	0.0126005	0.00884471	0.0205306	0.0202862
0.942385	0.0259745	0.0113101	0.00560914	0.00693175	0.00778913
0.600557	0.118489	0.0561884	0.117209	0.0549428	0.0526133
0.613865	0.126018	0.0755758	0.0865672	0.0310735	0.0669008
0.924713	0.0263168	0.0192795	0.0067563	0.00925179	0.0136822
0.773174	0.0411399	0.0482196	0.0487315	0.0390377	0.0496975
0.830821	0.0423653	0.0265903	0.0362819	0.0294541	0.034487
0.871298	0.0430319	0.0210601	0.0221061	0.0146097	0.0278939
0.799262	0.0375172	0.037613	0.029215	0.0418747	0.0545184
0.727769	0.0387549	0.0397886	0.0373899	0.0779586	0.0783391
0.888077	0.0317066	0.0148367	0.026269	0.015336	0.0237749
0.685762	0.043078	0.0499043	0.0599038	0.0904112	0.0709403
0.928114	0.0306932	0.0120063	0.0109276	0.0123722	0.00588687
0.595457	0.111139	0.0657986	0.0446666	0.113399	0.0695394
0.721626	0.0492205	0.0365353	0.0444283	0.0930864	0.0551036
0.923461	0.0169441	0.0157517	0.0155311	0.0106229	0.0176898
0.916812	0.0196095	0.0213512	0.0160718	0.00809392	0.0180615
0.886039	0.0391944	0.0163613	0.0225293	0.0144902	0.0213861
0.732643	0.0497579	0.0548319	0.0530264	0.0509608	0.0587805
0.897475	0.0300095	0.0161532	0.0264881	0.0151927	0.014682
0.861686	0.0306787	0.0613593	0.0143592	0.0170379	0.0148792
0.850962	0.036044	0.068195	0.0125056	0.016608	0.0156852
0.718002	0.0738017	0.076004	0.0275619	0.0723188	0.0323118
0.862189	0.0281699	0.0528355	0.020898	0.01568	0.0202274
0.903109	0.0118776	0.0403069	0.0096978	0.0135976	0.0214112
0.892449	0.0420942	0.0296381	0.0159931	0.00944442	0.010381
0.821	0.0248059	0.0624563	0.0257796	0.0312612	0.0346967
0.831706	0.0181533	0.0255598	0.0293198	0.0347216	0.0605393
0.87332	0.0160833	0.0183733	0.0215001	0.0251365	0.045587
0.709248	0.0567076	0.115374	0.032941	0.0396845	0.0460447
0.849331	0.025871	0.0546009	0.0304017	0.0164391	0.023356
0.886746	0.0666413	0.0135876	0.0134764	0.0105385	0.00900985
0.947398	0.0219597	0.0105388	0.0107958	0.00368871	0.00561881
0.886638	0.0382076	0.0230976	0.0248747	0.0166472	0.0105346
0.816687	0.0593954	0.0241816	0.0244841	0.031895	0.0433565
0.833788	0.0339066	0.0403422	0.0169096	0.0345111	0.0405425
0.864735	0.0294306	0.0498413	0.0104617	0.0260375	0.0194942
0.872134	0.0359041	0.0444338	0.0148888	0.0187237	0.0139157
0.752472	0.0692071	0.0801424	0.0177149	0.0351273	0.045336
0.76572	0.0670681	0.0994016	0.0113832	0.0235802	0.0328465
0.835784	0.0266216	0.0695232	0.0280701	0.0203191	0.0196823
0.846964	0.0241385	0.0336387	0.0411863	0.0391743	0.0148978
0.884183	0.0396977	0.0177967	0.0267236	0.0164313	0.0151682
0.693494	0.0395677	0.0585651	0.0407259	0.0596054	0.108042
0.878142	0.0233358	0.0139369	0.0113971	0.0398108	0.0333777
0.86163	0.0341798	0.0217179	0.0258276	0.0278462	0.0287985
0.565652	0.0783971	0.183911	0.0477391	0.0518092	0.072492
0.60501	0.044472	0.228211	0.0368772	0.0334649	0.0519642
0.432949	0.0575462	0.239493	0.0525191	0.126405	0.0910883
0.405453	0.123549	0.121739	0.0933643	0.160611	0.0952831
0.794667	0.0390171	0.0475857	0.0319222	0.0522773	0.0345302
0.677715	0.0506209	0.0402962	0.0930105	0.0812401	0.0571175
0.662575	0.0583164	0.0956441	0.086661	0.0580757	0.0387273
0.909258	0.0141138	0.0277682	0.0182393	0.0192696	0.011351
0.891029	0.0110356	0.0369827	0.013454	0.023946	0.023553
0.850015	0.0318021	0.0488731	0.0181898	0.0257706	0.0253498
0.674294	0.0879803	0.0990926	0.0392515	0.0480119	0.0513695
0.873196	0.038626	0.0343647	0.013554	0.0252688	0.0149901
0.937553	0.0279978	0.00801562	0.00818691	0.0116236	0.00662325
0.878336	0.0427803	0.0327608	0.00745191	0.0257028	0.012968
0.868364	0.0453471	0.0180056	0.0197922	0.0243454	0.0241462
0.62933	0.0613902	0.0629213	0.0320578	0.0832979	0.131003
0.906811	0.0287899	0.0309705	0.01077	0.00838351	0.0142747
0.867255	0.0118232	0.0353449	0.03585	0.0133478	0.0363787
0.783389	0.0288396	0.0364233	0.0471126	0.0648464	0.0393888
0.745642	0.0194146	0.0109825	0.0182521	0.136765	0.0689431
0.665724	0.0492209	0.0681801	0.0633044	0.0510902	0.102481
0.903379	0.0253881	0.0179633	0.0125279	0.0116882	0.0290533
0.827689	0.0612975	0.0473971	0.0121661	0.0233818	0.0280686
0.841096	0.0692895	0.0312334	0.019321	0.0215814	0.0174789
0.871246	0.0249392	0.0253246	0.0202452	0.0248407	0.0334045
0.928377	0.028208	0.00507489	0.013344	0.0143103	0.0106857
0.898563	0.0647436	0.0110132	0.0100911	0.0093263	0.00626271
0.903388	0.0256688	0.0124893	0.0253367	0.0116728	0.0214447
0.59704	0.0375559	0.0260747	0.0462703	0.0485977	0.244462
0.382479	0.0299106	0.0424794	0.0687498	0.191123	0.285259
0.349325	0.0334757	0.0312583	0.0774724	0.207615	0.300853
0.802983	0.0262268	0.0117154	0.0300244	0.0269102	0.10214
0.853904	0.0597159	0.0248049	0.0254743	0.00992161	0.0261791
0.643309	0.123654	0.0655432	0.0651944	0.0471568	0.0551428
0.898766	0.041884	0.0162557	0.0173919	0.00820756	0.017495
0.890266	0.0119787	0.025281	0.0174216	0.0114219	0.0436313
0.858008	0.0597474	0.030141	0.0159594	0.0177411	0.0184032
0.879662	0.0458839	0.0131128	0.0204529	0.0274287	0.0134593
0.81154	0.0212325	0.0302705	0.0173394	0.0460332	0.0735842
0.831593	0.0372898	0.0266619	0.0197454	0.0290966	0.0556132
0.933574	0.0125414	0.00790295	0.0157368	0.0164052	0.0138397
0.932462	0.0145725	0.00574991	0.0107523	0.0124686	0.0239949
0.618852	0.0353798	0.0585216	0.0986198	0.0588918	0.129735
0.675038	0.0526639	0.0484123	0.0904421	0.0602337	0.07321
0.812193	0.0445245	0.0149712	0.0405264	0.0406431	0.0471418
0.849906	0.0370202	0.0131574	0.0413554	0.0293836	0.0291772
0.942612	0.0197958	0.0123981	0.0061125	0.00893018	0.0101519
0.932046	0.0178291	0.006516	0.00428489	0.0153583	0.0239652
0.95946	0.0156177	0.00617752	0.00615641	0.00429667	0.00829135
0.969342	0.0072693	0.00527332	0.00329013	0.00730495	0.0075201
0.949098	0.0171881	0.00712664	0.0056594	0.0105218	0.0104058
0.884423	0.0437476	0.0171706	0.015988	0.0167994	0.021871
0.86669	0.0334932	0.0338985	0.0195272	0.0213847	0.0250066
0.412213	0.125701	0.201086	0.0662179	0.0776332	0.117149
0.561679	0.0719171	0.16751	0.0403965	0.0658174	0.0926808
0.372351	0.0948841	0.188765	0.125292	0.0868068	0.131901
0.206262	0.127622	0.344634	0.0983585	0.0946371	0.128486
0.668459	0.0577298	0.119558	0.0415981	0.0581265	0.0545285
0.726359	0.0740405	0.0713276	0.0497713	0.0345596	0.0439421
0.887955	0.0427727	0.0211415	0.00886566	0.0167113	0.022554
0.873856	0.0432932	0.0128319	0.0139342	0.0212057	0.0348786
0.888239	0.0269574	0.0246684	0.0159936	0.0257542	0.0183875
0.682638	0.0755248	0.0441789	0.0490951	0.0795096	0.0690535
0.626707	0.0703812	0.0645423	0.0817863	0.066597	0.0899865
0.794687	0.0315956	0.0426254	0.0367625	0.0308141	0.0635152
0.865814	0.0310089	0.0273383	0.0181124	0.0216353	0.036091
0.78145	0.0568497	0.0501835	0.0517172	0.0165112	0.0432888
0.729958	0.0413729	0.0428535	0.055919	0.0472862	0.0826107
0.498555	0.157156	0.0606383	0.0763522	0.100053	0.107245
0.325303	0.147865	0.0859062	0.172013	0.101495	0.167418
0.783803	0.0572521	0.0404957	0.0431675	0.0319926	0.0432892
0.913439	0.0222862	0.0127543	0.0222791	0.0158376	0.0134043
0.919418	0.0252768	0.0255284	0.0117077	0.00891382	0.00915559
0.878789	0.0635996	0.0230633	0.0118922	0.0105589	0.0120966
0.668927	0.069741	0.0731962	0.0601142	0.0622624	0.0657594
0.475903	0.0929719	0.12423	0.13119	0.0869479	0.0887575
0.830014	0.0355018	0.0297831	0.0544385	0.0163533	0.0339096
0.77927	0.0235497	0.118789	0.0259544	0.017448	0.0349892
0.829841	0.0136705	0.100197	0.0184823	0.0103148	0.0274944
0.920576	0.0217741	0.018104	0.00759255	0.0124176	0.019536
0.869086	0.0579318	0.021233	0.0149545	0.0191228	0.0176723
0.821366	0.0668577	0.0306257	0.0278927	0.0251351	0.0281226
0.845876	0.0132222	0.00841869	0.0137072	0.022815	0.0959608
0.852031	0.0103642	0.00814986	0.0146812	0.0210886	0.0936854
0.763406	0.0738104	0.0207002	0.0367301	0.0335095	0.0718436
0.937858	0.0196276	0.0161984	0.00494488	0.00798338	0.013388
0.951659	0.00976978	0.0129054	0.00650167	0.00538495	0.0137794
0.650795	0.111817	0.0679037	0.0669905	0.0378615	0.0646322
0.70126	0.0614794	0.0714862	0.0687365	0.0347571	0.0622807
0.137292	0.136962	0.592695	0.0642319	0.0395518	0.0292676
0.249729	0.165613	0.464594	0.0658618	0.0204529	0.0337496
0.919524	0.0266358	0.0248391	0.00774738	0.00503768	0.0162161
0.932619	0.0179352	0.0186447	0.0122975	0.0129951	0.00550848
0.89988	0.0169615	0.0425232	0.013791	0.0157624	0.0110822
0.937501	0.0151791	0.0111511	0.00935573	0.00619667	0.0206169
0.793118	0.0481735	0.0379659	0.0213557	0.0418753	0.0575115
0.87497	0.0364131	0.0116581	0.015084	0.0158207	0.0460537
0.813004	0.0546188	0.0274949	0.0158312	0.0249892	0.0640623
0.770368	0.0635077	0.0732802	0.01892	0.044653	0.0292715
0.623709	0.0718215	0.104148	0.0729406	0.0850351	0.0423458
0.922892	0.0205833	0.0259819	0.0128487	0.00835479	0.00933926
0.951219	0.0206029	0.00956758	0.00483993	0.00623543	0.00753536
0.919612	0.03073	0.00567105	0.0107052	0.018412	0.0148696
0.573333	0.219085	0.0395619	0.0517957	0.0665929	0.0496316
0.890803	0.0429019	0.018604	0.0189833	0.0120724	0.0166353
0.852601	0.04307	0.0262791	0.014805	0.0290974	0.034148
0.942567	0.0231337	0.0136689	0.00632595	0.0033795	0.0109251
0.939243	0.010116	0.00833467	0.0096298	0.0140526	0.0186244
0.862565	0.0325919	0.028522	0.0213891	0.0198947	0.0350371
0.619401	0.0643094	0.0915578	0.0451408	0.0524906	0.1271
0.853295	0.0378637	0.0312332	0.0197417	0.0160461	0.0418204
0.878103	0.0258131	0.0252233	0.0327534	0.0180216	0.0200853
0.858161	0.043803	0.0223806	0.0323712	0.0193251	0.023959
0.778696	0.0679386	0.0279464	0.0531496	0.0207279	0.0515413
0.640678	0.200947	0.0393332	0.0463635	0.0242434	0.0484356
0.94135	0.0196301	0.0144502	0.00783336	0.00494491	0.0117917
0.956162	0.0171278	0.0118086	0.00370585	0.00316115	0.00803493
0.934097	0.0288914	0.0174796	0.00533553	0.00686114	0.00733573
0.800619	0.0524071	0.0560587	0.0317373	0.0320249	0.0271528
0.522799	0.132934	0.0663533	0.0809229	0.0623125	0.134678
0.960889	0.0156478	0.00577332	0.00517521	0.00289368	0.00962131
0.904443	0.0267484	0.012985	0.0136259	0.0222759	0.019922
0.719419	0.109502	0.0443902	0.0228161	0.0594365	0.0444368
0.935837	0.0354616	0.00758392	0.00721167	0.00861726	0.00528825
0.952484	0.0171695	0.00932147	0.00483724	0.00738164	0.00880591
0.938785	0.0219511	0.0132871	0.0100106	0.00765681	0.00830907
0.875955	0.0229701	0.0306674	0.0280057	0.0261292	0.0162731
0.901166	0.0218268	0.0176395	0.0288306	0.0161843	0.0143527
0.911755	0.0135894	0.0243823	0.0236242	0.0115928	0.0150564
0.805181	0.0469375	0.0741213	0.0250838	0.0169532	0.0317234
0.883183	0.0502928	0.0178625	0.0223568	0.0106548	0.0156505
0.83613	0.0471985	0.0565039	0.0277958	0.0109983	0.0213731
0.512529	0.0493007	0.206912	0.0912126	0.0712337	0.068812
0.740976	0.0651254	0.0116718	0.0217979	0.0373638	0.123065
0.746603	0.0549237	0.0160684	0.0219455	0.0385374	0.121922
0.902865	0.0404972	0.022826	0.0126501	0.0110717	0.0100899
0.531589	0.09819	0.205601	0.0484208	0.0489223	0.0672765
0.735239	0.0436391	0.120175	0.0312266	0.0289391	0.0407814
0.941026	0.0181725	0.00559814	0.0213677	0.00497956	0.00885649
0.886613	0.0208342	0.0139805	0.0450978	0.0202755	0.0131992
0.950846	0.0103546	0.00652859	0.013429	0.0101551	0.00868717
0.945513	0.0101749	0.0119008	0.0122389	0.0108282	0.00934401
0.923911	0.0214241	0.0248762	0.0129477	0.00700431	0.00983617
0.683163	0.060685	0.0749322	0.042612	0.0746074	0.0640004
0.895577	0.0318999	0.0147374	0.0163302	0.0220845	0.0193714
0.819453	0.0265853	0.0236602	0.0434764	0.0362518	0.0505735
0.926707	0.0372899	0.0125063	0.00790684	0.00678997	0.00879999
0.955457	0.0177891	0.00487891	0.00927553	0.00840981	0.00418975
0.92543	0.0382473	0.0123578	0.00766376	0.00935899	0.00694232
0.8845	0.038804	0.0530067	0.00750019	0.0088805	0.00730823
0.62707	0.0166085	0.269741	0.029558	0.0305807	0.0264413
0.822395	0.0158276	0.112587	0.0146198	0.0226808	0.0118891
0.81162	0.0567152	0.0580242	0.0359524	0.0281211	0.00956657
0.760219	0.054354	0.0557032	0.0421482	0.0510032	0.0365723
0.789246	0.0575781	0.0298777	0.0373879	0.0442897	0.0416202
0.901144	0.0144967	0.016529	0.0120309	0.026871	0.0289281
0.853647	0.0258109	0.0322203	0.0256032	0.0318498	0.0308692
0.827086	0.0658157	0.0277036	0.0335389	0.0240427	0.0218129
0.953918	0.0134578	0.0121593	0.00343724	0.00343423	0.0135936
0.926911	0.0357928	0.00902456	0.00921841	0.00764613	0.0114071
0.924553	0.0279135	0.015232	0.0103615	0.00787151	0.0140686
0.93853	0.0166748	0.007231	0.00845059	0.0117988	0.0173153
0.8624	0.0412854	0.0261895	0.0224299	0.0285321	0.0191626
0.825283	0.0847917	0.0260714	0.0252945	0.0170945	0.0214654
0.910493	0.0195412	0.0203612	0.017023	0.012806	0.0197761
0.91967	0.0138114	0.0219859	0.016511	0.00873804	0.0192836
0.860023	0.0268058	0.0368478	0.0315387	0.0195586	0.0252259
0.536003	0.0787424	0.0949157	0.128312	0.0782932	0.0837332
0.823698	0.0554431	0.0328151	0.0312791	0.0290163	0.0277483
0.841456	0.0297051	0.0915704	0.0179903	0.0092197	0.0100585
0.720542	0.0285396	0.172582	0.0188108	0.02686	0.0326664
0.953586	0.0285922	0.00464353	0.00468438	0.00371876	0.00477531
0.946138	0.0168826	0.0156679	0.00671503	0.00836936	0.00622732
0.806051	0.0422224	0.0631468	0.0265589	0.0301968	0.0318245
0.921519	0.0131536	0.0125815	0.0120464	0.0176387	0.0230605
0.924268	0.0183569	0.0067591	0.0114496	0.0217503	0.0174159
0.942016	0.0158116	0.00390034	0.00759571	0.0135515	0.0171246
0.921942	0.0123356	0.00575716	0.00661944	0.0306953	0.022651
0.8651	0.0397939	0.0289015	0.00664562	0.0336713	0.0258874
0.896248	0.056225	0.0234863	0.00622222	0.00596954	0.011849
0.926309	0.0370063	0.00705149	0.00455996	0.0113311	0.0137417
0.934692	0.0234173	0.00856447	0.00986897	0.0146505	0.00880681
0.931666	0.0371182	0.0127726	0.00684277	0.00405657	0.00754398
0.94619	0.020713	0.00799581	0.00501718	0.00559892	0.0144853
0.783063	0.123619	0.0230347	0.0191205	0.0192085	0.0319538
0.904437	0.0439641	0.0161421	0.0143392	0.00936428	0.0117535
0.924415	0.0202883	0.0115906	0.0190035	0.00707301	0.0176295
0.86853	0.0322682	0.0343953	0.0235991	0.0197128	0.0214947
0.81373	0.0461504	0.039507	0.027059	0.0381665	0.0353875
0.849319	0.0319142	0.0392753	0.0276513	0.0239127	0.0279276
0.850407	0.0275313	0.0294383	0.0293968	0.0228402	0.0403866
0.914339	0.018626	0.00957689	0.0145654	0.0217688	0.021124
0.891207	0.0143692	0.0227114	0.0285793	0.0178572	0.0252755
0.503412	0.0871974	0.112614	0.0962555	0.1116	0.0889213
0.884095	0.0413436	0.0215946	0.0215116	0.0160351	0.0154196
0.746633	0.0536844	0.0806115	0.0559814	0.0388702	0.0242194
0.475248	0.0597644	0.0869986	0.203676	0.0629108	0.111402
0.561637	0.0425063	0.0971121	0.151795	0.047242	0.099708
0.791998	0.0570202	0.0635223	0.0439624	0.0184244	0.025073
0.532552	0.177479	0.118391	0.0688008	0.0559663	0.0468109
0.759444	0.0638179	0.0557594	0.0423466	0.0327077	0.0459241
0.868141	0.0324704	0.0289911	0.0146712	0.0105307	0.0451957
0.864117	0.036639	0.0388734	0.00953381	0.0130661	0.0377705
0.889997	0.0252264	0.0115142	0.0221601	0.0240711	0.0270317
0.66185	0.0371113	0.0368665	0.0781265	0.101697	0.0843486
0.886856	0.051583	0.010512	0.0206883	0.012014	0.018347
0.953426	0.0119936	0.0113886	0.00675748	0.00441903	0.0120157
0.656656	0.10297	0.0561293	0.0375426	0.0378272	0.108875
0.914049	0.0317483	0.00905757	0.00972541	0.0208801	0.0145396
0.948	0.0128575	0.0123749	0.00611147	0.0117443	0.00891148
0.753854	0.085671	0.0840872	0.0230982	0.0194562	0.033833
0.889897	0.0401509	0.0215037	0.0197309	0.0108636	0.0178542
0.904675	0.024393	0.024885	0.0121627	0.0171117	0.0167726
0.935952	0.0273247	0.0110036	0.0115842	0.0083789	0.00575668
0.883078	0.0194534	0.0258054	0.0377758	0.0189126	0.014975
0.870756	0.0286777	0.0204683	0.0374056	0.0217349	0.020958
0.86285	0.0310062	0.0339421	0.0206152	0.034092	0.0174947
0.871664	0.0354349	0.026189	0.0206011	0.0239291	0.0221821
0.827833	0.0609925	0.0180536	0.0377163	0.0183484	0.0370561
0.574789	0.0547852	0.0906512	0.0534995	0.119429	0.106846
0.532503	0.122367	0.0470754	0.108395	0.106552	0.0831073
0.758792	0.0682024	0.0484509	0.0467036	0.0256426	0.0522086
0.858574	0.0388682	0.0377432	0.0149767	0.0149017	0.0349359
0.752667	0.0724743	0.0548006	0.0422122	0.040112	0.0377336
0.885629	0.0393054	0.0163774	0.0217646	0.0243	0.0126237
0.821435	0.0539447	0.0255117	0.0494208	0.0202006	0.0294867
0.939933	0.0294502	0.0114621	0.0100856	0.00379227	0.00527704
0.865872	0.0542525	0.0276063	0.0210433	0.0140002	0.0172253
0.813438	0.0564449	0.0218336	0.0494221	0.0229397	0.035922
0.897337	0.0392118	0.0119157	0.0140028	0.0218043	0.0157288
0.886887	0.017981	0.0260287	0.0256571	0.031999	0.0114477
0.574436	0.128974	0.116094	0.0547834	0.0726292	0.0530831
0.730734	0.0324951	0.0844911	0.0544251	0.0350343	0.0628201
0.722712	0.029463	0.0834327	0.046705	0.066706	0.0509813
0.656758	0.0738297	0.0891249	0.0480409	0.0453628	0.0868839
0.686071	0.0572371	0.0707358	0.0919477	0.0270607	0.0669478
0.875095	0.0293331	0.0296392	0.028731	0.0186663	0.0185358
0.813639	0.0580009	0.021225	0.0464796	0.0172153	0.0434402
0.687131	0.0765314	0.0541534	0.067707	0.0330443	0.0814328
0.890907	0.0353996	0.0213757	0.0204106	0.0118329	0.0200739
0.94124	0.0160183	0.0131217	0.0138254	0.00776231	0.00803184
0.838379	0.0450689	0.0544871	0.0119745	0.0249842	0.0251062
0.912071	0.0258985	0.0256954	0.0106266	0.0120745	0.0136339
0.864355	0.0385851	0.0439216	0.015421	0.0169314	0.0207855
0.928481	0.0262881	0.0232986	0.00616014	0.00683398	0.00893824
0.822419	0.0520768	0.0242435	0.0363857	0.0453954	0.0194797
0.903822	0.035344	0.0150129	0.0246189	0.0107779	0.0104247
0.932393	0.0302686	0.0101185	0.00788503	0.0117261	0.00760902
0.898621	0.0343351	0.0155342	0.00768375	0.028065	0.0157614
0.906541	0.0344527	0.017751	0.0113106	0.0187566	0.0111885
0.843867	0.0513102	0.0349637	0.0329459	0.0256605	0.0112532
0.725686	0.124094	0.0377847	0.0331718	0.0501583	0.0291048
0.714867	0.121018	0.0753324	0.0214037	0.0376121	0.0297674
0.917566	0.0202719	0.0326972	0.0156439	0.00560657	0.00821429
0.86368	0.0113996	0.0729671	0.0133923	0.0196023	0.0189591
0.945025	0.0124971	0.0122822	0.00935241	0.011671	0.00917225
0.923914	0.0304107	0.0161122	0.0159979	0.00769314	0.00587165
0.851146	0.035065	0.0542547	0.0358916	0.0109627	0.01268
0.888196	0.0296082	0.020849	0.0146317	0.0159186	0.0307968
0.941104	0.0234286	0.0120192	0.00568016	0.00540624	0.0123619
0.78081	0.0611875	0.10711	0.0167235	0.0114983	0.0226706
0.80976	0.0354492	0.120553	0.0178897	0.0078689	0.00847922
0.699748	0.0256395	0.232469	0.0180156	0.0130532	0.0110745
0.868001	0.0113865	0.0777141	0.0173544	0.0156264	0.00991761
0.901842	0.0186634	0.0178975	0.0234709	0.0224016	0.0157247
0.758129	0.0380719	0.0538754	0.0551478	0.0464786	0.0482974
0.676153	0.0732029	0.0627068	0.0491454	0.0717036	0.067088
0.768769	0.0438597	0.0620767	0.0375966	0.0488881	0.0388104
0.844524	0.042448	0.0614858	0.0165913	0.0190431	0.0159077
0.892795	0.0668349	0.0162742	0.00671884	0.0107216	0.00665562
0.813125	0.0413603	0.0611964	0.0126262	0.0345683	0.0371234
0.944863	0.0252872	0.0155105	0.00519823	0.00509991	0.0040408
0.888962	0.0196388	0.0452457	0.0156921	0.013217	0.0172443
0.923066	0.020478	0.0186969	0.00782823	0.0162965	0.0136345
0.969012	0.0107463	0.00533972	0.00418999	0.006068	0.00464353
0.928151	0.0201213	0.00777795	0.0101695	0.0158229	0.0179574
0.721502	0.0312536	0.0501576	0.0385295	0.0814244	0.0771327
0.751832	0.062947	0.0624359	0.062769	0.0370793	0.0229368
0.694013	0.0394784	0.0358327	0.0534665	0.0674885	0.109721
0.91891	0.027966	0.0112127	0.00917783	0.0128776	0.0198562
0.72437	0.112798	0.047544	0.0450321	0.0392789	0.0309775
0.570227	0.095507	0.0442571	0.097937	0.0998852	0.0921867
0.635138	0.0619579	0.0437308	0.0491237	0.0843772	0.125672
0.826948	0.0342009	0.0319667	0.0285467	0.0457257	0.0326124
0.876261	0.0128849	0.0270813	0.0202892	0.0309976	0.0324865
0.669491	0.0840032	0.066652	0.0506347	0.0789013	0.0503179
0.698504	0.0981944	0.0623301	0.0457112	0.0621497	0.0331109
0.844608	0.0703082	0.0348467	0.0170364	0.00978086	0.0234194
0.897136	0.0428492	0.0155867	0.0147859	0.0112798	0.0183626
0.526263	0.0605491	0.118222	0.0692407	0.118573	0.107153
0.554932	0.0884986	0.109594	0.0746246	0.0849688	0.0873811
0.848493	0.0192149	0.015236	0.0335069	0.0616777	0.021872
0.853031	0.0139208	0.0149482	0.0323961	0.0560808	0.0296233
0.791679	0.0624941	0.0576497	0.0204194	0.0161463	0.0516111
0.884178	0.0357791	0.0261976	0.0134622	0.0181002	0.0222824
0.897483	0.0284648	0.0236952	0.0105989	0.0177364	0.022022
0.933558	0.0273752	0.00992054	0.0100678	0.0120861	0.00699272
0.764855	0.0407863	0.0401082	0.0660645	0.0590395	0.029146
0.688512	0.101596	0.0739938	0.0659486	0.0426575	0.0272916
0.675986	0.0662653	0.107166	0.058049	0.065829	0.0267044
0.786403	0.0513043	0.0787227	0.0198207	0.0394042	0.0243449
0.911799	0.0212183	0.0174026	0.0133028	0.0252858	0.0109918
0.772101	0.0701974	0.0390061	0.0436047	0.046987	0.0281041
0.654699	0.0963657	0.10317	0.0561671	0.0453166	0.044281
0.378858	0.114699	0.211621	0.134739	0.114627	0.0454567
0.844676	0.0370731	0.0310686	0.0345734	0.0261111	0.0264975
0.97017	0.0119041	0.00409713	0.00335242	0.00479685	0.0056794
0.935969	0.0272676	0.0143981	0.00642007	0.00705083	0.00889472
0.941252	0.0204817	0.0109015	0.0119746	0.00422101	0.0111695
0.916404	0.0189678	0.0191129	0.0183992	0.0165832	0.0105328
0.940661	0.0178575	0.0109124	0.00828994	0.00975339	0.0125254
0.958107	0.0139788	0.0081706	0.0054525	0.00701928	0.00727177
0.832126	0.0909346	0.0261003	0.0156009	0.0193189	0.0159196
0.923126	0.0162422	0.0104698	0.0293548	0.0149501	0.00585739
0.831431	0.049546	0.0368984	0.0403919	0.0216755	0.0200573
0.764109	0.0803772	0.0466654	0.0365125	0.0425637	0.0297725
0.88925	0.0338031	0.0167776	0.0179975	0.0202215	0.0219497
0.757007	0.088938	0.0383391	0.0226465	0.0591452	0.0339243
0.895864	0.0475276	0.0115494	0.0158375	0.0210592	0.00816281
0.945449	0.0149862	0.0124613	0.0140862	0.00819755	0.00481987
0.865396	0.0293667	0.0270469	0.0410008	0.0225149	0.0146749
0.842661	0.0349588	0.0437489	0.0287221	0.0296885	0.0202203
0.879408	0.0410594	0.0375348	0.0143146	0.00874868	0.0189344
0.947151	0.0158791	0.00899659	0.0117462	0.00702443	0.0092026
0.809858	0.0574931	0.020279	0.0192344	0.0472123	0.0459229
0.813366	0.0568359	0.024048	0.020089	0.0448684	0.0407928
0.953475	0.0213137	0.00485496	0.00165627	0.00941051	0.00928987
0.873636	0.0328594	0.0275396	0.019453	0.0273592	0.0191526
0.669532	0.103466	0.0383812	0.0676822	0.0477656	0.073173
0.906208	0.0272187	0.0158919	0.0204831	0.0159544	0.0142435
0.943819	0.0190865	0.00944052	0.0103736	0.01373	0.00354988
0.892317	0.0673153	0.017141	0.00837895	0.00807069	0.00677725
0.859638	0.068243	0.0215965	0.02302	0.0152029	0.0122996
0.923106	0.0262124	0.0109125	0.0091132	0.0163255	0.0143306
0.920394	0.0513215	0.00748975	0.00586371	0.00704608	0.0078854
0.768259	0.112285	0.0325007	0.0331963	0.0133333	0.0404252
0.917924	0.0199997	0.0111292	0.0169043	0.012248	0.0217944
0.941683	0.0250919	0.0121505	0.00857075	0.00649381	0.00601019
0.603192	0.0319974	0.241393	0.0587898	0.0419563	0.0226715
0.388651	0.0550923	0.386305	0.0953785	0.0549906	0.0195823
0.303609	0.0732698	0.491642	0.0600506	0.0492624	0.0221662
0.553673	0.0681818	0.298378	0.0318307	0.0257223	0.0222146
0.937427	0.0202358	0.00904119	0.00914176	0.00685804	0.0172962
0.973497	0.0129579	0.00264625	0.00282644	0.00251101	0.00556158
0.909986	0.0356249	0.0160713	0.0113658	0.013394	0.0135578
0.837548	0.0514438	0.0284773	0.0302559	0.0227861	0.0294891
0.962564	0.0113425	0.00658194	0.00964569	0.0021118	0.00775442
0.734568	0.0994124	0.055517	0.024471	0.0591635	0.0268684
0.827185	0.0414421	0.04318	0.0395331	0.0302798	0.0183805
0.853301	0.0425257	0.0432523	0.0191794	0.024948	0.0167933
0.828831	0.031778	0.0177719	0.0300852	0.0386832	0.0528511
0.818579	0.0410669	0.0101161	0.0269924	0.044349	0.0588968
0.801556	0.0466011	0.0688852	0.0152961	0.0529251	0.0147363
0.630465	0.0698731	0.133844	0.0411363	0.0797156	0.0449655
0.885441	0.0285158	0.0254305	0.0197333	0.0172609	0.0236186
0.893201	0.0298923	0.0140834	0.0163772	0.0233893	0.0230567
0.588896	0.146692	0.0876621	0.033872	0.0675218	0.0753569
0.866231	0.0367373	0.0272532	0.0143269	0.0311084	0.0243435
0.967331	0.00675648	0.0116558	0.00366383	0.00668483	0.00390836
0.923481	0.0172374	0.0209819	0.0105289	0.0159319	0.0118395
0.903262	0.0358344	0.0118026	0.0216208	0.012824	0.0146561
0.867211	0.0312281	0.0166491	0.0316091	0.0168511	0.0364514
0.947486	0.0150267	0.00751986	0.0109182	0.00618971	0.0128594
0.91865	0.0260064	0.0167932	0.0146047	0.012595	0.0113504
0.93242	0.0169242	0.0112345	0.0135589	0.0145721	0.0112908
0.959683	0.0155135	0.00852642	0.00618417	0.00731282	0.00278004
0.903793	0.0128165	0.0262281	0.0245272	0.021301	0.0113346
0.732707	0.0742305	0.0197291	0.0822839	0.042723	0.0483263
0.951425	0.0129546	0.00627225	0.0107589	0.00653799	0.0120511
0.922452	0.0227138	0.0106377	0.015688	0.0122852	0.0162235
0.858071	0.0653789	0.0234905	0.0217043	0.016838	0.0145177
0.879873	0.0370781	0.0153031	0.0255631	0.023712	0.0184704
0.802792	0.0927837	0.0201478	0.0266878	0.0390407	0.0185484
0.757417	0.111861	0.0280843	0.0363227	0.0407167	0.0255983
0.850898	0.0593289	0.0114029	0.0299184	0.0219223	0.0265295
0.80001	0.0729228	0.0322869	0.0358446	0.0206245	0.0383112
0.871881	0.0400412	0.0192751	0.0317374	0.0155931	0.0214723
0.868857	0.0448867	0.0346171	0.0172852	0.0153262	0.0190276
0.878787	0.0343562	0.0160425	0.0258091	0.0320405	0.0129643
0.850789	0.0564106	0.0145244	0.0216104	0.0385037	0.0181624
0.854461	0.0454277	0.0191105	0.0229412	0.0360393	0.0220199
0.823456	0.0177698	0.0442002	0.0321813	0.0508026	0.0315899
0.741531	0.0435874	0.0487817	0.050673	0.0300293	0.0853972
0.947391	0.0196789	0.00951685	0.00771347	0.00331308	0.0123863
0.707112	0.0976747	0.0420179	0.042432	0.0240223	0.0867416
0.769281	0.0579902	0.0489343	0.0514459	0.0187232	0.0536251
0.582745	0.0861483	0.0366123	0.0385242	0.159375	0.096595
0.493884	0.0965485	0.033047	0.0478139	0.204187	0.12452
0.862222	0.0425911	0.016774	0.0237448	0.0300338	0.0246341
0.8253	0.0389611	0.0427717	0.0239293	0.0382016	0.0308366
0.843197	0.0296618	0.0483052	0.0248906	0.0271948	0.0267501
0.730369	0.0638218	0.0717847	0.0506785	0.0341724	0.0491739
0.871012	0.0518147	0.030111	0.0188542	0.0168068	0.0114016
0.921154	0.0222312	0.00592817	0.0220584	0.0148153	0.013813
0.842542	0.0237796	0.0568469	0.0339098	0.0205423	0.0223791
0.615682	0.0952903	0.132085	0.087805	0.0291149	0.0400226
0.922216	0.0251075	0.022178	0.010932	0.00784767	0.0117187
0.696673	0.0863259	0.064551	0.0889654	0.0254666	0.0380185
0.917766	0.0283464	0.0155639	0.0227195	0.00779978	0.00780389
0.904261	0.036257	0.0218197	0.0166541	0.00978126	0.0112266
0.929174	0.0209001	0.0144862	0.0165084	0.00707976	0.011852
0.905759	0.0335353	0.0156416	0.0168234	0.0134627	0.0147786
0.938075	0.0206336	0.00966341	0.0109726	0.00918683	0.0114689
0.926197	0.0311786	0.0150184	0.0150281	0.00775746	0.00482053
0.517467	0.108024	0.173001	0.0997162	0.0439342	0.0578582
0.82351	0.040866	0.0559848	0.0243407	0.0201508	0.0351473
0.729505	0.0863226	0.0722278	0.0264706	0.0470377	0.0384362
0.892271	0.0417131	0.0188167	0.0197895	0.0202935	0.00711652
0.954494	0.00973974	0.00980807	0.0110166	0.00977746	0.00516422
0.943362	0.025135	0.0102913	0.00853202	0.00709659	0.00558335
0.668217	0.129852	0.0890246	0.0249861	0.0374687	0.0504522
0.880107	0.0337044	0.00992084	0.0140234	0.0252855	0.0369591
0.817591	0.0355404	0.0210635	0.0270514	0.0454188	0.0533345
0.874911	0.0411253	0.0322698	0.00914625	0.0216072	0.0209403
0.920795	0.027788	0.0201471	0.00823846	0.0122166	0.010815
0.94655	0.0144457	0.0133787	0.00947652	0.00905129	0.00709776
0.917594	0.0309625	0.0127459	0.0101396	0.0096202	0.0189379
0.685472	0.131771	0.0515469	0.0402157	0.0261333	0.0648605
0.667214	0.151884	0.0681286	0.027276	0.0475387	0.0379591
0.621401	0.132362	0.0773858	0.0428986	0.0572769	0.068675
0.921401	0.0340644	0.0245655	0.0086359	0.00597482	0.00535783
0.963523	0.0133826	0.0104892	0.00297538	0.00292756	0.00670255
0.925424	0.0414054	0.0156936	0.00613613	0.00427519	0.00706602
0.803198	0.0615872	0.0201705	0.0401376	0.033164	0.041743
0.882488	0.0441427	0.0155652	0.0213182	0.0213712	0.0151152
0.505365	0.127531	0.114054	0.0542974	0.082566	0.116186
0.562178	0.103606	0.135501	0.0731554	0.0527723	0.0727871
0.828635	0.0219031	0.0512134	0.0284468	0.0439098	0.0258924
0.61662	0.0803163	0.0594777	0.0509322	0.07605	0.116603
0.844697	0.0575418	0.0290182	0.011839	0.0279559	0.0289486
0.799332	0.0403984	0.0534745	0.0227582	0.0482941	0.0357431
0.672059	0.0950436	0.0490622	0.0472672	0.120706	0.0158619
0.646827	0.0702073	0.0561781	0.0514502	0.11205	0.0632874
0.856	0.0423549	0.018093	0.0244011	0.0396451	0.0195063
0.916814	0.0186913	0.0121365	0.0347469	0.00920088	0.0084105
0.786299	0.0524206	0.0267689	0.0710949	0.0274603	0.0359566
0.759661	0.0396622	0.0438654	0.0430574	0.0559637	0.0577901
0.591332	0.0390914	0.0873706	0.104006	0.0803233	0.0978763
0.636206	0.0472427	0.127413	0.0661569	0.0706319	0.0523496
0.819631	0.0347066	0.0663286	0.0200092	0.0415641	0.0177607
0.888989	0.0188513	0.0188733	0.0264048	0.0210492	0.0258328
0.726318	0.0448503	0.0473251	0.0664145	0.0467123	0.0683796
0.840865	0.0636234	0.0339408	0.0141019	0.0260996	0.0213695
0.782305	0.040961	0.0414421	0.0359943	0.0625738	0.0367243
0.956983	0.0119472	0.00811186	0.00912078	0.00592674	0.00791014
0.938272	0.025101	0.0110746	0.00736383	0.0112917	0.0068972
0.92246	0.0312674	0.0170554	0.0125278	0.0042401	0.0124497
0.554852	0.169713	0.0830029	0.0603027	0.0802449	0.0518844
0.769373	0.078983	0.0700479	0.0210199	0.0288686	0.0317078
0.724662	0.0312098	0.105953	0.0267201	0.0284799	0.0829747
0.613954	0.0374415	0.11964	0.0455423	0.111046	0.0723762
0.940447	0.0217545	0.0165168	0.00509307	0.0108442	0.00534487
0.95652	0.0204152	0.00759812	0.00776353	0.00429165	0.00341157
0.950482	0.0228923	0.00861807	0.00852035	0.00296774	0.00651951
0.949599	0.0163986	0.012902	0.00682467	0.00563591	0.00863935
0.920068	0.0344442	0.0196244	0.0106057	0.00735277	0.00790459
0.813061	0.0506056	0.0591785	0.0323079	0.0162826	0.0285648
0.897054	0.0402826	0.0135069	0.0173647	0.0131238	0.0186676
0.861195	0.0410308	0.0309048	0.0199724	0.0179724	0.0289246
0.885467	0.0196193	0.0388458	0.0134131	0.0122491	0.0304058
0.891336	0.030295	0.0338957	0.00916095	0.010891	0.0244208
0.835252	0.0510214	0.035032	0.0278013	0.0197599	0.031133
0.893338	0.0313516	0.0160067	0.0126129	0.0171767	0.029514
0.893358	0.0541495	0.0114725	0.0112172	0.0150771	0.0147257
0.825703	0.0897705	0.0245544	0.0123962	0.0173744	0.030202
0.913226	0.0247002	0.0199847	0.0112054	0.0100361	0.020848
0.906516	0.0213497	0.0254685	0.0117201	0.011651	0.0232945
0.772993	0.0427228	0.075679	0.0319862	0.0216436	0.0549758
0.804822	0.0357806	0.041867	0.0553785	0.0251167	0.0370353
0.735572	0.043149	0.0180344	0.0238977	0.0413696	0.137978
0.574395	0.0570455	0.0271375	0.0216723	0.0831171	0.236633
0.758236	0.054062	0.0162549	0.0217908	0.0484299	0.101227
0.895483	0.0368353	0.0195588	0.0168998	0.0159931	0.0152296
0.749586	0.0871772	0.0415825	0.0406032	0.0422508	0.0388005
0.894361	0.0313026	0.0157021	0.0128352	0.0161086	0.0296903
0.956428	0.0171332	0.00768589	0.00398875	0.00381461	0.0109498
0.855449	0.0407393	0.0370395	0.0297665	0.0162937	0.0207124
0.922293	0.01297	0.0221164	0.0155	0.0127243	0.0143967
0.948486	0.0301049	0.00964269	0.00301975	0.00280993	0.00593672
0.838773	0.0635795	0.0326906	0.0180993	0.00882833	0.0380294
0.829585	0.0772829	0.0251327	0.0184656	0.0118558	0.0376783
0.915751	0.0350013	0.00798088	0.00925656	0.00679026	0.0252201
0.829585	0.0690352	0.0133641	0.0194461	0.0199702	0.0485998
0.783117	0.0754256	0.0248779	0.027539	0.0258208	0.0632198
0.902723	0.0209911	0.0341557	0.00916697	0.0222966	0.0106672
0.850643	0.00746134	0.0621001	0.0231352	0.0362212	0.0204394
0.816816	0.0656206	0.0327979	0.0231822	0.0367273	0.0248564
0.661569	0.0674409	0.0523487	0.0655878	0.107081	0.0459728
0.921709	0.0359724	0.016301	0.0088975	0.0111948	0.00592523
0.782669	0.0853509	0.0321415	0.0306927	0.0190246	0.0501214
0.673489	0.0919806	0.0588732	0.0727655	0.0393822	0.0635097
0.92234	0.0138631	0.0131831	0.0140805	0.0134472	0.023086
0.825731	0.0658592	0.0313531	0.0199734	0.0341873	0.0228963
0.819251	0.105919	0.0103168	0.0213536	0.0183772	0.0247829
0.8969	0.0605836	0.0109723	0.0073798	0.00960081	0.014563
0.905964	0.0339552	0.0222522	0.0104761	0.00887293	0.0184795
0.907852	0.027966	0.0179529	0.0101218	0.0102361	0.0258712
0.814704	0.0224685	0.0601884	0.0291512	0.028186	0.045302
0.710068	0.0391717	0.189775	0.0189293	0.019524	0.022532
0.820801	0.0217736	0.104137	0.0224751	0.0140413	0.0167718
0.905746	0.0185027	0.0323833	0.0113904	0.0168107	0.0151669
0.927839	0.0310447	0.0159094	0.00770981	0.00980272	0.00769403
0.882375	0.0280025	0.0378938	0.0125632	0.0194169	0.0197489
0.570785	0.0556853	0.119141	0.101199	0.0834454	0.0697445
0.761125	0.0282992	0.0648633	0.0563837	0.0398991	0.0494299
0.870331	0.0199356	0.0245249	0.0516262	0.0123273	0.0212553
0.775114	0.0554296	0.0361546	0.0640642	0.0205698	0.0486677
0.903683	0.0212731	0.0200323	0.015736	0.0118143	0.0274609
0.936161	0.0134451	0.0106589	0.0147779	0.00522645	0.0197304
0.885513	0.0223915	0.00809362	0.0373714	0.0238427	0.0227873
0.838399	0.0116012	0.0183919	0.0361622	0.0420517	0.0533942
0.847487	0.0300269	0.02743	0.0175642	0.0223316	0.05516
0.926515	0.038898	0.0155694	0.00723441	0.00773907	0.00404417
0.935871	0.0220805	0.0104753	0.00752361	0.0184782	0.00557168
0.748835	0.0771068	0.0276906	0.0608989	0.0483284	0.0371399
0.837985	0.051917	0.0333617	0.0318369	0.0198764	0.0250236
0.913627	0.0206128	0.0193878	0.0206046	0.0134253	0.0123428
0.931433	0.018574	0.00433909	0.0170304	0.0122207	0.0164026
0.888698	0.0249888	0.011021	0.0185719	0.0228842	0.0338365
0.823517	0.0502901	0.0290136	0.0220627	0.0267241	0.048392
0.927724	0.0271732	0.0157921	0.00465228	0.0133422	0.0113162
0.893608	0.024651	0.0156893	0.0243295	0.0253591	0.0163633
0.734559	0.036281	0.0359163	0.0665396	0.0502808	0.0764229
0.745149	0.0320502	0.0267748	0.0571897	0.0769564	0.0618797
0.851958	0.021026	0.0295973	0.0332242	0.0380791	0.0261151
0.577645	0.090296	0.0412018	0.0705677	0.103368	0.116922
0.662698	0.0806879	0.0469262	0.0701376	0.0625719	0.0769788
0.812904	0.0386707	0.0505425	0.0287323	0.0227516	0.0463992
0.43913	0.105069	0.142013	0.0919434	0.0433105	0.178533
0.860961	0.0494933	0.0357117	0.0217265	0.0114556	0.0206515
0.914241	0.0128227	0.0143021	0.0118826	0.0100463	0.0367052
0.866095	0.0257673	0.0225084	0.0154692	0.0282916	0.0418685
0.647513	0.0884307	0.0343068	0.0700606	0.0850529	0.0746361
0.798993	0.0377187	0.0197387	0.0509527	0.0418195	0.0507771
0.878045	0.0367399	0.0159511	0.0232601	0.0178388	0.0281648
0.627279	0.108905	0.0401871	0.135865	0.0389634	0.0488006
0.709768	0.0378484	0.0468806	0.106717	0.038189	0.0605966
0.803007	0.0412285	0.0438389	0.0188273	0.0312588	0.0618391
0.686748	0.0184687	0.0920741	0.0563269	0.0485765	0.0978057
0.818826	0.0197566	0.0283701	0.0448947	0.036755	0.0513971
0.92178	0.0228198	0.0124058	0.016299	0.00952842	0.0171673
0.840896	0.036212	0.0144271	0.0301291	0.0367904	0.0415456
0.647041	0.0866831	0.0495545	0.0566105	0.0688774	0.0912335
0.711286	0.0659506	0.0597705	0.0634098	0.0362121	0.0633711
0.761008	0.0403179	0.0336766	0.0783614	0.0262884	0.0603479
0.851785	0.0262008	0.0279224	0.0496481	0.0166156	0.0278281
0.78993	0.0385436	0.061284	0.0440092	0.0160556	0.0501774
0.720089	0.0659794	0.0734712	0.0466785	0.0311243	0.0626578
0.734948	0.0422173	0.0479505	0.049666	0.0513222	0.0738958
0.868171	0.0337655	0.0179888	0.019026	0.0221377	0.0389107
0.719356	0.0969509	0.0423244	0.0500753	0.0509739	0.0403195
0.61764	0.0350535	0.0294403	0.0473075	0.0581863	0.212373
0.588252	0.0310344	0.048534	0.032352	0.0369385	0.262889
0.592969	0.0713221	0.0378628	0.0255058	0.0664018	0.205938
0.803102	0.0593971	0.0382498	0.0277796	0.0214687	0.0500024
0.713787	0.0717456	0.0536314	0.0478229	0.0427295	0.0702839
0.750462	0.0791221	0.0470367	0.0151966	0.0419028	0.0662797

## Sheet: fig1a_EX_rel_band_pwr_smooth
\delta	\theta	\alpha	\sigma	\beta	\gamma
0.911696	0.0494001	0.0182662	0.0104965	0.0051128	0.00502886
0.803681	0.059797	0.0342622	0.0607614	0.0215285	0.0199704
0.753693	0.070864	0.0352763	0.0667333	0.0439954	0.0294382
0.739907	0.0740098	0.0449928	0.0632816	0.0501693	0.0276396
0.755485	0.0732371	0.0412766	0.0622116	0.0411621	0.0266278
0.735155	0.0748438	0.0426854	0.0692776	0.0458853	0.0321533
0.764922	0.0682735	0.0381742	0.0604862	0.0395404	0.0286037
0.76607	0.0670078	0.0380555	0.0608529	0.0393843	0.0286292
0.741922	0.0739866	0.0409891	0.0700816	0.0431563	0.029864
0.758113	0.0727132	0.0403404	0.0612099	0.039622	0.028002
0.760032	0.0697723	0.0420232	0.061643	0.0381513	0.028378
0.779057	0.0659358	0.0412333	0.0574868	0.0298341	0.0264534
0.804297	0.0580244	0.0354188	0.0542612	0.0217365	0.0262618
0.782707	0.0591687	0.0381934	0.0644323	0.024893	0.0306059
0.751847	0.058277	0.046223	0.0774389	0.0310307	0.0351838
0.737742	0.0591699	0.0481767	0.0807311	0.0376592	0.0365216
0.763756	0.0535064	0.0456401	0.0703281	0.0353075	0.0314618
0.734872	0.0605282	0.0552579	0.0747244	0.036576	0.0380413
0.721455	0.0649691	0.0566517	0.0788893	0.0378761	0.040159
0.679315	0.074178	0.0621987	0.0921449	0.0449228	0.0472405
0.649649	0.0847202	0.0648883	0.0992525	0.0496038	0.0518858
0.656874	0.080855	0.067279	0.0928687	0.048852	0.0532717
0.66273	0.0778233	0.0653214	0.0920312	0.0491261	0.0529684
0.661499	0.0835159	0.0636865	0.0903582	0.0488903	0.0520505
0.66802	0.08135	0.0619993	0.0883	0.0495035	0.0508275
0.676748	0.0802272	0.0595155	0.08574	0.0493623	0.0484073
0.696498	0.0803817	0.0579709	0.0751559	0.0460479	0.0439461
0.723988	0.0813912	0.0506588	0.0612444	0.0424955	0.0402225
0.707068	0.0875003	0.053884	0.0629372	0.0443111	0.0442991
0.681592	0.0983612	0.055003	0.0708004	0.0463926	0.0478503
0.692967	0.0951798	0.050997	0.0700084	0.0459189	0.0449292
0.675871	0.0958853	0.0596507	0.0711538	0.0479688	0.04947
0.710419	0.0881557	0.0563229	0.0597232	0.0414418	0.0439378
0.740533	0.0771651	0.0535819	0.052281	0.0372677	0.039171
0.762332	0.0711107	0.0474378	0.0485004	0.0343107	0.0363084
0.764463	0.0726356	0.0460873	0.0472209	0.0342654	0.0353277
0.761233	0.0697687	0.0470289	0.0506162	0.0355177	0.035836
0.765444	0.0686037	0.0466606	0.0495689	0.0343244	0.0353986
0.752332	0.0706245	0.0504485	0.0546576	0.0349685	0.0369688
0.737929	0.07384	0.0517714	0.0617072	0.0363339	0.0384181
0.72794	0.0781958	0.0558927	0.0618079	0.0365638	0.0395996
0.766025	0.0700592	0.0502614	0.0534713	0.0275601	0.0326229
0.800542	0.0582301	0.0485007	0.0441185	0.0210547	0.027554
0.820681	0.0545498	0.0441419	0.0387976	0.0188768	0.0229533
0.847483	0.0503541	0.0345173	0.0349137	0.01591	0.0168219
0.817758	0.0488403	0.055436	0.0415486	0.0178083	0.0186089
0.809251	0.0496959	0.0612438	0.0418331	0.0187422	0.0192341
0.793406	0.0527413	0.0653798	0.0447449	0.0216258	0.0221025
0.764141	0.0548303	0.0715115	0.0521256	0.0295324	0.0278589
0.764044	0.0531994	0.0715331	0.0511197	0.031766	0.0283377
0.746481	0.0567324	0.074944	0.0548656	0.0331646	0.0338128
0.742256	0.0587388	0.0736412	0.0539924	0.0337339	0.0376373
0.724847	0.0615733	0.0736097	0.060404	0.0363171	0.043249
0.718644	0.0547695	0.0715593	0.070141	0.0378248	0.0470616
0.676884	0.0678406	0.0771561	0.083137	0.0426749	0.0523077
0.650864	0.0727336	0.0855085	0.0921563	0.0460022	0.0527352
0.62749	0.0773607	0.0952118	0.0979401	0.0487349	0.0532627
0.626602	0.0797585	0.0955176	0.0968093	0.0486755	0.0526369
0.660112	0.0791774	0.0725952	0.0905321	0.0471236	0.05046
0.642191	0.0806058	0.0709147	0.100435	0.0501277	0.0557256
0.648474	0.0822359	0.0688703	0.0990276	0.0479433	0.0534493
0.663107	0.0835564	0.0669506	0.0951895	0.0411979	0.0499989
0.663012	0.088312	0.0667336	0.0935632	0.0396607	0.048718
0.662024	0.0884213	0.0722775	0.0912951	0.0403067	0.0456752
0.678574	0.0845504	0.0712294	0.0864797	0.0387841	0.0403823
0.708285	0.0773078	0.0695094	0.0752245	0.0357066	0.0339666
0.726376	0.0758957	0.0685771	0.0662468	0.0338784	0.0290264
0.745974	0.0651831	0.0679847	0.059005	0.0331798	0.0286736
0.740881	0.0603677	0.058156	0.0590767	0.0432211	0.038297
0.728311	0.0561251	0.0484905	0.0634547	0.0500818	0.053537
0.695291	0.0537856	0.0509031	0.0718113	0.0556856	0.0725229
0.677018	0.0543036	0.0525873	0.07334	0.0590564	0.0836946
0.67073	0.0577201	0.0519123	0.0686314	0.0645579	0.0864479
0.642596	0.063609	0.0551049	0.0801016	0.0675982	0.0909908
0.655541	0.0590187	0.0514248	0.0778512	0.0667481	0.0894164
0.649164	0.0584979	0.0533039	0.0772285	0.0663252	0.0954801
0.652796	0.055798	0.0478153	0.077702	0.0674071	0.0984813
0.651515	0.0553978	0.0467855	0.0780706	0.0691778	0.0990528
0.651064	0.0556048	0.046203	0.076579	0.0708784	0.099671
0.662447	0.0560981	0.0429502	0.0728076	0.068039	0.0976583
0.682743	0.0529393	0.0380743	0.0685451	0.0644696	0.0932287
0.691686	0.0539367	0.0391365	0.0623175	0.0585663	0.0943571
0.707723	0.0538998	0.0389298	0.0544233	0.0532085	0.0918157
0.716452	0.0600004	0.0422004	0.0553946	0.0494516	0.0765013
0.7359	0.0586347	0.0412764	0.0525192	0.046492	0.0651775
0.760976	0.054674	0.0393368	0.0485605	0.0375254	0.058927
0.757181	0.0502396	0.0418936	0.0479107	0.0388047	0.0639702
0.736895	0.0541442	0.0447498	0.0538407	0.0413133	0.0690573
0.729679	0.052154	0.0478225	0.0583109	0.0438304	0.0682036
0.709182	0.0535661	0.0546007	0.0655724	0.0472711	0.0698076
0.678292	0.0593988	0.0568701	0.0745023	0.0512368	0.0797001
0.639487	0.0619007	0.089958	0.0780922	0.0497454	0.0808166
0.585294	0.0616671	0.136462	0.0808543	0.0520847	0.0836378
0.554969	0.0677585	0.152962	0.0828628	0.0547937	0.0866541
0.557049	0.0690009	0.153319	0.0854648	0.0522241	0.0829425
0.57709	0.0671567	0.151862	0.0843463	0.0482836	0.0712614
0.592643	0.0615489	0.156082	0.07447	0.0470672	0.0681884
0.577786	0.0613105	0.168327	0.0753148	0.0480756	0.0691865
0.581098	0.0587614	0.168323	0.0756238	0.0484143	0.0677792
0.610477	0.0540508	0.164655	0.0661402	0.0456232	0.0590542
0.63296	0.0499052	0.160899	0.0593787	0.0429578	0.0538989
0.652924	0.048417	0.155701	0.0538468	0.0401401	0.0489708
0.682714	0.0483719	0.145937	0.0449158	0.0346003	0.0434605
0.715642	0.0429556	0.143321	0.0357731	0.028824	0.0334844
0.754347	0.0399982	0.110214	0.0335669	0.028559	0.0333146
0.787591	0.044999	0.0659021	0.0332962	0.0316757	0.0365355
0.800421	0.0418032	0.0506841	0.034731	0.0321912	0.0401696
0.815494	0.0395431	0.0495419	0.0309233	0.0295166	0.0349816
0.795593	0.0406885	0.0495192	0.0313062	0.0371222	0.0457709
0.787906	0.0400146	0.0393551	0.0336362	0.0428771	0.0562115
0.78988	0.0412946	0.0290884	0.0372894	0.043339	0.0591088
0.781438	0.0424918	0.0326582	0.0371828	0.0456556	0.0605734
0.768403	0.0439814	0.0365518	0.0395662	0.0494301	0.0620676
0.764222	0.0430756	0.0402088	0.0402172	0.0497786	0.0624975
0.752088	0.042913	0.0484697	0.0411639	0.0501363	0.0652289
0.728673	0.0453664	0.0525788	0.0499321	0.0565327	0.0669175
0.72722	0.0456184	0.0525753	0.0506071	0.0570218	0.0669577
0.729389	0.0475153	0.0521304	0.049293	0.0565976	0.065075
0.749309	0.0394979	0.0508572	0.0479185	0.0527516	0.0596656
0.751743	0.0377417	0.0611908	0.0460124	0.0500277	0.0532846
0.712958	0.0381478	0.0896117	0.0520228	0.0505567	0.0567027
0.702137	0.0398684	0.101106	0.0580404	0.0465709	0.0522782
0.713188	0.043202	0.102222	0.0581502	0.0407577	0.0424797
0.723603	0.0449908	0.0995542	0.0541311	0.0394839	0.0382374
0.73106	0.0449532	0.0953565	0.0539311	0.037928	0.0367708
0.750669	0.0432175	0.0883442	0.0504186	0.0324591	0.0348919
0.748991	0.046299	0.0848778	0.0529879	0.0322827	0.0345619
0.75426	0.0467253	0.0754864	0.0596833	0.0323779	0.0314666
0.770281	0.04364	0.0734044	0.0561875	0.0262585	0.0302288
0.772037	0.0433071	0.0732019	0.0559687	0.0257449	0.0297407
0.774848	0.0408866	0.0723246	0.0560008	0.0262032	0.0297369
0.773305	0.0439596	0.0716	0.0554122	0.0262687	0.0294549
0.781751	0.0451557	0.0608205	0.0546353	0.0264536	0.0311842
0.817011	0.0455495	0.0343101	0.0485296	0.0247919	0.0298077
0.826007	0.0522753	0.0271953	0.0425302	0.023056	0.0289358
0.819995	0.0529247	0.0290639	0.0424922	0.0238323	0.0316918
0.787	0.0565139	0.0392601	0.0493813	0.0308384	0.037006
0.791316	0.0553797	0.038888	0.0486635	0.0295935	0.0361591
0.790218	0.0550488	0.0398416	0.0486617	0.0306355	0.0355947
0.792109	0.0533431	0.0420496	0.0457739	0.0312324	0.0354923
0.801371	0.0522767	0.0430427	0.0383252	0.0299695	0.0350146
0.778314	0.0628398	0.0446229	0.0426159	0.0322167	0.0393903
0.770368	0.0646681	0.046596	0.0440184	0.0339899	0.0403597
0.757516	0.0681321	0.0520749	0.0454952	0.03498	0.0418019
0.755335	0.0660442	0.0530307	0.0459409	0.0370394	0.0426095
0.750613	0.0641692	0.0543726	0.0465546	0.0424758	0.0418146
0.760713	0.062806	0.0520412	0.044988	0.0419306	0.0375209
0.78393	0.0539995	0.0482757	0.043789	0.0396104	0.0303955
0.792337	0.0508212	0.047076	0.0423688	0.0397484	0.0276484
0.825595	0.0446435	0.036845	0.0351597	0.0346578	0.0230994
0.819877	0.0479916	0.0366579	0.0367358	0.0346576	0.0240798
0.822964	0.0486941	0.0356367	0.035401	0.0334241	0.0238801
0.822259	0.0485735	0.0350919	0.0343784	0.0346384	0.0250589
0.822068	0.0476224	0.0344089	0.034586	0.0357039	0.025611
0.842468	0.0369985	0.0360718	0.028729	0.0351305	0.0206023
0.834248	0.0394671	0.0397696	0.0293275	0.0358119	0.0213754
0.837057	0.0383503	0.0354114	0.0285421	0.0365205	0.0241186
0.836611	0.0386954	0.0346313	0.0280289	0.0363379	0.0256952
0.835	0.0427597	0.0333166	0.0272228	0.0353506	0.0263502
0.806852	0.0481647	0.0385122	0.0331212	0.0420473	0.0313026
0.784914	0.0531542	0.0417905	0.037985	0.0468693	0.0352872
0.776889	0.0561364	0.04316	0.0393242	0.0484361	0.0360541
0.737557	0.0655422	0.0516819	0.0497025	0.0556323	0.0398843
0.696885	0.0746574	0.0571779	0.0555024	0.0707962	0.0449812
0.68752	0.0756926	0.057739	0.057678	0.0743211	0.0470489
0.681933	0.0756876	0.0596522	0.0595152	0.075775	0.0474371
0.676458	0.0766351	0.0624188	0.0594415	0.0765263	0.0485207
0.679497	0.0770657	0.0594915	0.058965	0.0754893	0.049492
0.691769	0.073045	0.0548384	0.0578693	0.0734459	0.0490325
0.689106	0.0721646	0.0557831	0.0609328	0.0743011	0.047712
0.660528	0.0775817	0.0591753	0.071711	0.0802883	0.050716
0.664011	0.0761089	0.0601525	0.072142	0.0772076	0.0503784
0.693246	0.0698147	0.0555974	0.0658671	0.0697814	0.0456939
0.710836	0.0662923	0.0520597	0.0622633	0.0659434	0.0426057
0.72057	0.0637765	0.049564	0.0611914	0.0637229	0.0411746
0.756724	0.0552635	0.0419428	0.0528938	0.056078	0.0370976
0.796117	0.0463189	0.0374584	0.0461823	0.0419094	0.0320144
0.782124	0.0523125	0.0417278	0.0476963	0.0437786	0.0323603
0.780522	0.0549299	0.0399724	0.0503576	0.0426922	0.031526
0.775995	0.0553304	0.0412709	0.0538459	0.0429662	0.030592
0.765531	0.0599126	0.0432336	0.0544517	0.0451715	0.0316993
0.737651	0.066202	0.044764	0.0615671	0.0475154	0.0423001
0.724608	0.068119	0.0537123	0.0631358	0.0455395	0.0448858
0.726604	0.0710295	0.0620972	0.0576857	0.0407437	0.0418397
0.723505	0.0732432	0.062637	0.0591088	0.0397523	0.041754
0.696745	0.0775367	0.0674098	0.065194	0.0446581	0.0484566
0.690336	0.0799672	0.0690798	0.0664809	0.0437949	0.0503407
0.686953	0.0788176	0.0698537	0.0673602	0.0459535	0.051062
0.68204	0.0793213	0.07385	0.0665473	0.0457849	0.0524566
0.682938	0.078124	0.0740955	0.0661615	0.0450874	0.0535936
0.696527	0.0741769	0.0696587	0.0642151	0.0416503	0.053772
0.704362	0.072082	0.0693715	0.0603167	0.0398131	0.0540548
0.690094	0.0742004	0.0740411	0.0608767	0.0438524	0.0569353
0.704215	0.0687827	0.0723636	0.0589877	0.0412396	0.054411
0.722826	0.062284	0.0787115	0.0524064	0.0403223	0.0434502
0.725799	0.0618761	0.08304	0.0481309	0.0415142	0.0396398
0.755784	0.0539547	0.0723725	0.0426754	0.0378589	0.0373542
0.75269	0.0496236	0.0809178	0.041214	0.0386102	0.0369447
0.727305	0.0479809	0.103908	0.0426154	0.0425783	0.0356124
0.707392	0.0489528	0.110404	0.0435713	0.0520973	0.0375833
0.68126	0.0522203	0.114921	0.0513319	0.0546573	0.04561
0.662535	0.0549205	0.115676	0.0594851	0.0554149	0.0519684
0.664573	0.054005	0.114478	0.0596409	0.055239	0.0520637
0.658318	0.0546033	0.117098	0.0614513	0.0559989	0.0525298
0.655947	0.0555938	0.117265	0.0630003	0.0562777	0.0519153
0.661047	0.0550886	0.113493	0.0595656	0.0577984	0.0530068
0.638909	0.0590451	0.115417	0.0600577	0.0660349	0.0605366
0.605667	0.0648223	0.112672	0.0657977	0.0792843	0.0717565
0.58345	0.0707908	0.106109	0.0721475	0.0874246	0.0800785
0.580758	0.0719596	0.106256	0.0724985	0.0878844	0.0806434
0.575882	0.0736169	0.106857	0.0716242	0.0892952	0.0827243
0.601706	0.0731841	0.0966971	0.0665286	0.0823225	0.0795613
0.602909	0.0720905	0.104426	0.0678518	0.0749621	0.0777612
0.616738	0.0740442	0.10128	0.0611903	0.0755481	0.0711998
0.647573	0.0705348	0.0955275	0.0512151	0.0726924	0.0624568
0.643573	0.0701849	0.0970216	0.052429	0.075113	0.0616785
0.641761	0.0685383	0.0962185	0.0545998	0.0789226	0.0599597
0.641865	0.067894	0.0959512	0.0540858	0.0808814	0.0593229
0.660299	0.0648449	0.0918854	0.0539559	0.0743094	0.0547052
0.661403	0.0647877	0.0946342	0.0547013	0.0711048	0.0533691
0.676229	0.0643492	0.0959437	0.0509423	0.0621962	0.0503395
0.710251	0.0572953	0.0882174	0.0434781	0.0561254	0.0446329
0.707715	0.0558643	0.0869592	0.04379	0.0590954	0.0465759
0.677003	0.0559528	0.0842937	0.0516368	0.0793829	0.0517305
0.670107	0.0596162	0.0765655	0.0553152	0.0834173	0.0549785
0.667942	0.0610074	0.0641598	0.0572174	0.0880299	0.0616436
0.659091	0.059716	0.0655111	0.0604785	0.0872464	0.0679573
0.641067	0.0598452	0.0732997	0.0630351	0.0920623	0.0706903
0.625665	0.0621144	0.0805352	0.0641847	0.0957113	0.0717899
0.639145	0.0615262	0.07865	0.0590726	0.0911136	0.070493
0.64001	0.0605244	0.0772174	0.0583598	0.0917097	0.0721789
0.636891	0.0604543	0.0761259	0.0577455	0.0954868	0.0732967
0.608133	0.0632152	0.075265	0.0605887	0.115774	0.0770235
0.60764	0.0634341	0.071828	0.0587267	0.121452	0.076919
0.606252	0.0671829	0.0720127	0.0589826	0.120117	0.0754537
0.611223	0.0677105	0.073337	0.0580818	0.116674	0.0729732
0.651511	0.0671761	0.0692446	0.0502811	0.0962862	0.0655005
0.644952	0.0680272	0.0680425	0.0530934	0.102121	0.0637641
0.676482	0.0627243	0.0642556	0.0465344	0.0950233	0.0549801
0.705848	0.0590859	0.0598494	0.0395195	0.0896877	0.0460096
0.725696	0.0584065	0.0518001	0.0364065	0.0846545	0.0430366
0.741622	0.0586663	0.0440225	0.0336869	0.0805431	0.0414595
0.73001	0.0600374	0.0456057	0.0359767	0.0851041	0.0432659
0.727429	0.0599075	0.0483232	0.0360705	0.0855687	0.0427013
0.724266	0.0635601	0.0507859	0.0361871	0.0828717	0.0423289
0.763622	0.0599664	0.0460608	0.0329789	0.0617373	0.0356346
0.766901	0.0615831	0.0447798	0.0360829	0.058368	0.0322848
0.778363	0.0577821	0.0438699	0.0351459	0.0552572	0.0295822
0.760911	0.068906	0.044919	0.0363346	0.0574959	0.0314331
0.758826	0.0688576	0.044312	0.0365206	0.0593477	0.0321361
0.780906	0.0628321	0.0417472	0.0312185	0.0539895	0.0293068
0.779049	0.0618923	0.0434167	0.0311888	0.0555323	0.0289211
0.773041	0.0618611	0.0449369	0.0325467	0.0573464	0.0302679
0.729987	0.0673469	0.0526468	0.0392947	0.0719332	0.0387912
0.73612	0.0636981	0.0510862	0.0393088	0.0713939	0.038393
0.750331	0.0610226	0.0488286	0.0372656	0.0656277	0.0369247
0.743893	0.0631608	0.0495974	0.0379514	0.0675992	0.0377982
0.718519	0.065529	0.0569068	0.043477	0.074004	0.0415641
0.681901	0.0700472	0.0707274	0.0528207	0.077356	0.0471474
0.686883	0.0676059	0.0744211	0.0512485	0.0736611	0.0461808
0.683147	0.0689923	0.0759627	0.0508185	0.0747529	0.0463263
0.704172	0.0575917	0.0731721	0.0490019	0.071776	0.0442861
0.720872	0.055229	0.068192	0.0469489	0.0663925	0.0423653
0.736915	0.0564533	0.0613573	0.0439631	0.0600424	0.0412691
0.711256	0.0614744	0.0685779	0.052144	0.0629228	0.0436245
0.701217	0.0639795	0.0699561	0.0566656	0.0649425	0.0432395
0.740059	0.05912	0.0636036	0.0508689	0.0505183	0.03583
0.727703	0.0624433	0.0705062	0.05147	0.0495663	0.038311
0.706345	0.0678641	0.0811797	0.0512451	0.0522127	0.0411539
0.720162	0.0651712	0.0780256	0.0494217	0.047379	0.0398404
0.756765	0.0594643	0.0678318	0.043264	0.038136	0.0345388
0.810826	0.051517	0.0520687	0.0313943	0.0291971	0.0249973
0.814468	0.0491552	0.0477469	0.030962	0.0319046	0.0257629
0.785364	0.0475709	0.0589083	0.0374221	0.0384103	0.0323243
0.766316	0.0474504	0.0670403	0.0414285	0.0421334	0.0356318
0.74439	0.0564869	0.0695319	0.0444595	0.0470294	0.0381025
0.73049	0.0579135	0.0712249	0.0455664	0.0541476	0.0406574
0.720853	0.0588712	0.0663398	0.041339	0.0696636	0.0429339
0.693805	0.0683433	0.0740669	0.0381274	0.0773423	0.0483155
0.645098	0.0793415	0.0864302	0.0425163	0.0906512	0.0559626
0.6451	0.080094	0.0796136	0.0433845	0.0964415	0.0553661
0.646569	0.077576	0.0730236	0.0458458	0.101377	0.0556081
0.64444	0.0780575	0.0746951	0.0463655	0.101176	0.0552653
0.628166	0.0791573	0.0760309	0.0468276	0.113998	0.05582
0.623313	0.0787874	0.0759654	0.0465484	0.119724	0.0556618
0.644346	0.0758716	0.0737096	0.0436087	0.112546	0.0499177
0.668968	0.0808647	0.0631553	0.0376897	0.106214	0.0431081
0.679645	0.0839002	0.0559991	0.0351602	0.104114	0.0411816
0.697531	0.0773361	0.0534571	0.0328368	0.0995616	0.0392773
0.707914	0.0765436	0.0521139	0.0320059	0.0930254	0.0383969
0.736839	0.0720925	0.0537057	0.0293391	0.0739726	0.0340508
0.781475	0.0591425	0.0431972	0.026588	0.062603	0.0269946
0.833006	0.0472871	0.0295503	0.021475	0.0498175	0.0188642
0.830626	0.045402	0.0316399	0.0227912	0.0490612	0.0204801
0.852961	0.0420623	0.027546	0.0195544	0.0405	0.0173761
0.856248	0.0426194	0.0254126	0.0190759	0.0395969	0.017047
0.858315	0.045199	0.0266767	0.0207107	0.0314603	0.017638
0.862799	0.0454742	0.0268781	0.0207838	0.0261929	0.0178719
0.863129	0.0460042	0.0267898	0.0202761	0.0259222	0.0178792
0.87071	0.0407382	0.0253027	0.0197351	0.025617	0.0178971
0.841229	0.0412278	0.0445417	0.0199586	0.033812	0.0192312
0.806865	0.0415919	0.0686872	0.0225918	0.0369906	0.0232733
0.800596	0.0396849	0.0732009	0.0237281	0.0402194	0.022571
0.802163	0.0395053	0.0691454	0.023471	0.0426088	0.0231066
0.796664	0.042195	0.0691193	0.0246991	0.0436846	0.023638
0.797103	0.0430782	0.0688924	0.0246297	0.0430724	0.0232244
0.814803	0.0415569	0.0662021	0.0205436	0.0377051	0.0191897
0.812554	0.0439784	0.0664858	0.0205309	0.037943	0.018508
0.80816	0.0449971	0.0682051	0.0210205	0.0389544	0.0186631
0.796427	0.0429193	0.0777734	0.0213665	0.0406028	0.0209106
0.79214	0.0432818	0.0780234	0.0223994	0.0424631	0.0216921
0.771825	0.0452857	0.0815758	0.0256191	0.0486781	0.027016
0.772427	0.0436852	0.081156	0.0258122	0.0487301	0.0281898
0.799713	0.0409987	0.0633673	0.0253968	0.043666	0.026858
0.827978	0.0400076	0.0415949	0.0229818	0.0433473	0.0240905
0.812804	0.0453425	0.038526	0.0259945	0.0433293	0.0340036
0.793266	0.0505591	0.0478084	0.0262119	0.0450849	0.0370695
0.788604	0.0515013	0.0504381	0.0259973	0.0457375	0.0377216
0.790271	0.0503424	0.0501987	0.0257885	0.0458729	0.037527
0.78592	0.0506824	0.0508433	0.0270908	0.0468327	0.0386306
0.775242	0.0542052	0.0523826	0.0282601	0.0489948	0.0409156
0.772675	0.0553848	0.0516795	0.0285442	0.0499466	0.0417703
0.793427	0.0539379	0.0397938	0.0273546	0.0462788	0.0392076
0.794647	0.0535736	0.0398879	0.0270812	0.0451993	0.0396115
0.791108	0.0617866	0.0398496	0.0250848	0.0425844	0.0395866
0.750473	0.0679082	0.0504803	0.0332317	0.0486075	0.0492993
0.747918	0.0669741	0.0570753	0.0333833	0.0447578	0.0498914
0.750546	0.0651638	0.0606156	0.0328703	0.0427161	0.0480884
0.745981	0.063095	0.0742	0.0300735	0.0448294	0.0418208
0.737675	0.0676096	0.0729607	0.0317779	0.0469642	0.0430127
0.733255	0.0698105	0.0730587	0.0319437	0.0474445	0.044488
0.712107	0.0727149	0.0763958	0.0377852	0.0504399	0.050557
0.676825	0.0747506	0.0990968	0.0416763	0.0538497	0.0538018
0.682756	0.0696262	0.102154	0.0409659	0.0524152	0.0520822
0.688853	0.0668147	0.101631	0.0403221	0.0514468	0.0509321
0.686254	0.0674414	0.101778	0.0393108	0.0494208	0.0557948
0.681692	0.0685976	0.101895	0.0388921	0.0491737	0.0597494
0.696198	0.0602605	0.0993541	0.0387283	0.04625	0.0592097
0.73874	0.0551466	0.0886709	0.0303491	0.0385392	0.0485544
0.74779	0.0549581	0.0805213	0.0313607	0.0383424	0.0470278
0.752049	0.0573618	0.0750544	0.0308936	0.037676	0.0469656
0.783659	0.0538624	0.0594577	0.0287937	0.0318315	0.0423962
0.817666	0.045046	0.0499005	0.0254615	0.0248032	0.0371225
0.821836	0.0413023	0.0484517	0.0261031	0.0250714	0.0372357
0.801069	0.042942	0.0621296	0.0288141	0.0291055	0.0359395
0.796154	0.0478197	0.0553945	0.0312965	0.0325766	0.0367583
0.795916	0.0488996	0.0531444	0.0315778	0.0331933	0.0372689
0.796394	0.0497265	0.0529089	0.0315275	0.0323728	0.0370701
0.794636	0.0504185	0.0535532	0.031932	0.0341372	0.0353228
0.801425	0.0495359	0.0532745	0.031173	0.033548	0.0310435
0.800919	0.0490492	0.0560671	0.0320144	0.0334304	0.0285196
0.747632	0.0554893	0.078252	0.0396771	0.0419545	0.0369951
0.74618	0.0563344	0.0789494	0.0378551	0.0430626	0.0376184
0.748454	0.055115	0.0787148	0.037678	0.0425642	0.037474
0.7465	0.055368	0.0790313	0.0371719	0.0434343	0.0384946
0.74088	0.054757	0.0809181	0.0382717	0.04454	0.0406336
0.747134	0.051929	0.0798176	0.0378661	0.043259	0.0399945
0.754948	0.0504579	0.0651753	0.0316974	0.0427963	0.0549253
0.775494	0.0458416	0.0504816	0.0261846	0.0393436	0.0626544
0.76204	0.0491819	0.051634	0.0276562	0.0445695	0.0649189
0.754109	0.0488566	0.0549549	0.0286252	0.0472256	0.0662287
0.75315	0.0477014	0.0600743	0.0281503	0.0469231	0.0640011
0.750341	0.0471083	0.062555	0.0284305	0.0471737	0.064392
0.757128	0.0452373	0.0587643	0.0267718	0.0475017	0.0645968
0.793269	0.0417286	0.0377225	0.0209684	0.04334	0.0629719
0.789899	0.0419459	0.0372215	0.0222025	0.0449288	0.0638028
0.779663	0.0437414	0.0391617	0.0235153	0.0484288	0.0654895
0.766072	0.0461283	0.041173	0.0275422	0.0499527	0.0691314
0.766404	0.045557	0.0420693	0.0264833	0.0506015	0.0688846
0.77064	0.0465092	0.0413297	0.0250824	0.0490986	0.0673405
0.806739	0.0422514	0.0388315	0.0224556	0.041817	0.0479058
0.830653	0.0392567	0.0370549	0.0204788	0.0367331	0.0358235
0.84934	0.0348243	0.0336826	0.0185351	0.0308163	0.0328016
0.860679	0.0338352	0.029586	0.017217	0.0275362	0.0311465
0.875092	0.0315916	0.0224859	0.0161095	0.0254495	0.0292713
0.877403	0.0320991	0.0199003	0.0170563	0.025512	0.0280296
0.851164	0.0369119	0.0278885	0.0266718	0.0276394	0.0297241
0.856448	0.0359207	0.0280637	0.02942	0.0259231	0.0242244
0.86112	0.0350439	0.0268262	0.0283349	0.023992	0.0246829
0.864132	0.0323728	0.0260307	0.0278623	0.0228571	0.0267447
0.876814	0.0293809	0.0240235	0.0245659	0.0216949	0.0235209
0.88214	0.0301142	0.0210394	0.0243575	0.0199618	0.0223873
0.874418	0.0307523	0.0225689	0.0253612	0.0207868	0.0261127
0.849311	0.0341735	0.0272196	0.0300516	0.0268357	0.0324082
0.843428	0.0342936	0.0271601	0.0318712	0.0292314	0.0340157
0.846857	0.0332209	0.0262299	0.031748	0.0281231	0.0338208
0.847904	0.0321361	0.0260901	0.031759	0.0281166	0.0339944
0.838091	0.0361059	0.028431	0.0327961	0.0288748	0.0357014
0.820653	0.0372248	0.0339003	0.0364475	0.0324116	0.0393629
0.820216	0.0390669	0.0319069	0.0323603	0.0359439	0.0405062
0.807435	0.0416769	0.0332322	0.0312776	0.0357562	0.0506221
0.808416	0.0416193	0.0333667	0.0311973	0.0348913	0.0505091
0.81142	0.0414725	0.0328165	0.0310659	0.033037	0.0501884
0.806785	0.0424509	0.0339638	0.0324417	0.0328169	0.0515413
0.806605	0.0409923	0.0345206	0.0335969	0.0325997	0.0516851
0.81154	0.040398	0.0336229	0.0339518	0.0322226	0.0482651
0.833676	0.0385331	0.0288747	0.0296656	0.0272568	0.0419942
0.824428	0.0413342	0.0330995	0.0285313	0.0300758	0.0425308
0.810325	0.0417131	0.0372182	0.0299182	0.0363626	0.044463
0.78443	0.0440676	0.0401773	0.0362557	0.0411425	0.053927
0.78581	0.0407273	0.0385224	0.0374227	0.0414901	0.0560271
0.799844	0.0400594	0.0336105	0.0330846	0.0391378	0.0542639
0.819822	0.036246	0.0285143	0.0284337	0.0354823	0.0515022
0.82201	0.0349426	0.0287999	0.0309663	0.0399835	0.0432973
0.816373	0.0363215	0.032195	0.0322445	0.0409469	0.041919
0.815948	0.0366816	0.0345884	0.0321175	0.0414089	0.0392555
0.810598	0.0375426	0.0381535	0.0314996	0.0419426	0.0402641
0.810074	0.037253	0.0383368	0.0307145	0.0419364	0.0416854
0.813741	0.0371329	0.0376645	0.0295766	0.0411182	0.0407664
0.811785	0.0378211	0.0392137	0.0297777	0.0407295	0.0406727
0.78259	0.0462625	0.0432121	0.0330466	0.0453001	0.0495887
0.784748	0.0483368	0.0409015	0.0327025	0.0422037	0.0511074
0.804251	0.0481938	0.0390704	0.0273638	0.0382549	0.0428663
0.776177	0.0543225	0.0513802	0.0302492	0.0407864	0.0470853
0.781962	0.0530233	0.0503907	0.0299939	0.0389954	0.0456341
0.783233	0.0522969	0.0511333	0.0319999	0.0364931	0.0448433
0.802231	0.0496702	0.0496739	0.0264345	0.0303993	0.041591
0.80293	0.0500505	0.0483582	0.0252563	0.0317078	0.0416973
0.806315	0.0503383	0.0453211	0.0251744	0.0312882	0.0415629
0.821534	0.0482598	0.0397556	0.0236953	0.0292076	0.0375476
0.816226	0.0510695	0.040195	0.0246955	0.0305768	0.0372375
0.814001	0.0523121	0.0400741	0.0249438	0.0310505	0.0376183
0.816932	0.0510971	0.0393165	0.024562	0.0306251	0.0374674
0.860532	0.0393589	0.0314584	0.0209177	0.0218052	0.0259273
0.864758	0.0365959	0.0327065	0.0211013	0.0205379	0.0243003
0.860018	0.0351646	0.0351573	0.0223049	0.0217728	0.0255828
0.892685	0.0306647	0.0225802	0.017843	0.017793	0.0184337
0.887236	0.0332782	0.0234624	0.0184781	0.0184866	0.0190588
0.868886	0.0392577	0.0261241	0.0217228	0.0212186	0.0227905
0.850553	0.0433445	0.028407	0.0268033	0.0240413	0.026851
0.839898	0.0449914	0.029101	0.0285074	0.0254332	0.032069
0.813076	0.0501306	0.0310706	0.0316741	0.029451	0.0445971
0.792563	0.0572016	0.0348414	0.0345136	0.0319246	0.0489558
0.800535	0.0550043	0.0340041	0.0332944	0.0304585	0.0467032
0.795206	0.0531405	0.0365942	0.0349018	0.0319957	0.0481622
0.791837	0.0534775	0.0378995	0.0356633	0.032201	0.0489217
0.759279	0.064964	0.0425564	0.0422104	0.0370132	0.0539767
0.729617	0.0739666	0.0496306	0.0452449	0.0425509	0.05899
0.732445	0.075229	0.0488975	0.0442202	0.0414621	0.0577461
0.72605	0.0749398	0.0500766	0.0457204	0.0434787	0.0597342
0.72861	0.0731464	0.0494657	0.0454318	0.043774	0.0595718
0.751989	0.0651338	0.0462145	0.0402654	0.0415343	0.0548629
0.75512	0.0625954	0.0442823	0.0397209	0.0416713	0.0566105
0.760444	0.0590308	0.0434736	0.0415809	0.0407724	0.0546988
0.758606	0.0579892	0.0471811	0.0423801	0.0438866	0.0499568
0.770837	0.0526338	0.0450762	0.0412012	0.0430542	0.0471982
0.756657	0.0542623	0.0494461	0.0447881	0.0451012	0.049745
0.756172	0.0551204	0.0484968	0.0439721	0.0455365	0.0507022
0.753791	0.0565737	0.0475538	0.0442932	0.0462177	0.0515705
0.769769	0.0479756	0.0475217	0.0398212	0.0427996	0.0521128
0.789518	0.0422148	0.0416623	0.0381143	0.0390628	0.0494282
0.787972	0.0438716	0.0404851	0.038521	0.0397524	0.0493984
0.790538	0.0441685	0.0394036	0.0383564	0.0392735	0.0482599
0.790981	0.0450416	0.0392858	0.0382754	0.038741	0.0476754
0.782165	0.0453304	0.0432569	0.0411954	0.0382017	0.0498501
0.783949	0.0431027	0.0498949	0.0409039	0.0353379	0.0468119
0.793526	0.0436357	0.0497999	0.0373992	0.0325823	0.0430567
0.824607	0.0386919	0.0441619	0.0328759	0.0249302	0.0347333
0.831254	0.0369254	0.042944	0.0317977	0.0237255	0.0333538
0.8422	0.0355475	0.0402593	0.028738	0.021588	0.0316669
0.836034	0.0364659	0.0440917	0.0311232	0.0207469	0.0315384
0.820993	0.0386823	0.0477303	0.0367658	0.0215169	0.0343113
0.833581	0.0376057	0.0441406	0.0355401	0.0194389	0.0296933
0.845755	0.0360308	0.0408988	0.0338445	0.0161037	0.0273674
0.850746	0.0347491	0.039796	0.0326976	0.0150877	0.0269239
0.842222	0.0367479	0.0431613	0.0335014	0.0162995	0.028068
0.826419	0.0398044	0.0476222	0.0362603	0.0176575	0.032237
0.831142	0.042441	0.0438265	0.0336871	0.0179493	0.0309539
0.849522	0.0419001	0.0352909	0.0289062	0.0169551	0.0274258
0.851278	0.040651	0.0341908	0.0294598	0.0170638	0.0273568
0.848027	0.0421588	0.034859	0.0297426	0.0174945	0.0277178
0.834666	0.0442577	0.0370601	0.0318687	0.0214341	0.0307131
0.834884	0.0447537	0.0356176	0.0319988	0.0223075	0.0304382
0.836486	0.0472582	0.0321855	0.0306345	0.0225313	0.030905
0.848232	0.0463476	0.0289572	0.0251873	0.0223821	0.0288937
0.816988	0.0500512	0.0323766	0.0330388	0.030587	0.0369583
0.817553	0.0491373	0.031915	0.033242	0.0314391	0.0367137
0.801386	0.0498698	0.0368282	0.0365846	0.0333876	0.0419435
0.79649	0.0516339	0.040463	0.0364678	0.033612	0.0413336
0.807038	0.047817	0.0402151	0.0337034	0.0340531	0.0371736
0.809906	0.0445413	0.0404602	0.0330251	0.0342104	0.037857
0.781177	0.0446008	0.0636982	0.0345025	0.0347127	0.041309
0.748571	0.0475802	0.0878513	0.0351451	0.0364558	0.0443966
0.700969	0.0558958	0.10341	0.0445568	0.0442819	0.0508861
0.688857	0.0608314	0.107214	0.0464962	0.045631	0.0509703
0.635618	0.0758171	0.119473	0.052252	0.054876	0.0619638
0.624291	0.0757378	0.122106	0.0531329	0.0579545	0.0667774
0.627912	0.0743815	0.121974	0.0524744	0.0571864	0.0660719
0.657661	0.0698791	0.120923	0.0437612	0.0499183	0.0578573
0.64514	0.0711772	0.126623	0.0440083	0.0510956	0.0619562
0.653082	0.0711866	0.123983	0.0422941	0.0499765	0.0594783
0.669648	0.0671608	0.117677	0.0406525	0.0475422	0.0573189
0.660445	0.0723601	0.11905	0.0422355	0.0475793	0.058331
0.629289	0.080808	0.126078	0.0465969	0.0550108	0.0622176
0.652833	0.0816956	0.103734	0.0459973	0.0559104	0.0598298
0.671573	0.0834634	0.0804804	0.0469041	0.0566877	0.0608914
0.712592	0.0756276	0.0647024	0.0391466	0.0505666	0.0573648
0.721594	0.0735472	0.0604052	0.0375194	0.0483021	0.0586323
0.745951	0.0695843	0.0542656	0.0337357	0.0411714	0.0552922
0.721342	0.0789581	0.0570387	0.0373333	0.0444454	0.0608828
0.720768	0.0773577	0.0563693	0.0388077	0.0448041	0.0618929
0.696148	0.0795649	0.0540027	0.0418207	0.0455442	0.0829195
0.677475	0.0812953	0.049405	0.0437486	0.0463746	0.101702
0.665921	0.0828816	0.0502314	0.0441025	0.0512667	0.105597
0.664515	0.0819915	0.0508621	0.0439942	0.0514176	0.10722
0.669997	0.0792713	0.046593	0.0450377	0.0504857	0.108616
0.693729	0.072498	0.0421298	0.042278	0.0447911	0.104574
0.682478	0.0739127	0.047093	0.0428068	0.046906	0.106804
0.697831	0.0698108	0.045775	0.0401464	0.0439291	0.102508
0.702324	0.0687234	0.0464135	0.0392764	0.0424441	0.100818
0.719559	0.0640324	0.0441419	0.0362593	0.0393807	0.0966266
0.749163	0.0540922	0.0376092	0.0338747	0.0365897	0.0886713
0.774073	0.0471989	0.0321778	0.0316887	0.0319286	0.0829328
0.743858	0.0524556	0.0410257	0.0369521	0.0350529	0.0906555
0.744993	0.0550655	0.0466615	0.0427196	0.0381997	0.0723605
0.755082	0.0560474	0.0501551	0.0472075	0.0410792	0.0504289
0.773213	0.052823	0.0486924	0.045369	0.0360004	0.0439023
0.766906	0.0529351	0.0497534	0.0474934	0.0383669	0.0445452
0.771275	0.0506804	0.0500929	0.0469088	0.0384358	0.042607
0.766998	0.0511066	0.0510978	0.0479807	0.0404059	0.0424109
0.770429	0.0516943	0.0486448	0.0483777	0.0395185	0.0413356
0.760507	0.0534936	0.0494868	0.0496576	0.0413802	0.0454742
0.763883	0.0540488	0.0480351	0.0492586	0.0406325	0.0441421
0.766011	0.053018	0.0478893	0.0490901	0.0402533	0.043738
0.769467	0.0510903	0.047931	0.0484321	0.0398958	0.0431842
0.790064	0.0455097	0.0469199	0.0446413	0.0367438	0.0361209
0.817033	0.0410362	0.0400042	0.0395114	0.0344397	0.0279759
0.838567	0.0378318	0.0343865	0.0321764	0.0309064	0.0261319
0.822305	0.0384797	0.0416248	0.0326019	0.0303612	0.0346278
0.822633	0.0377851	0.0414505	0.0332757	0.0296195	0.0352361
0.819491	0.0427418	0.0422687	0.0325377	0.0278644	0.0350969
0.809969	0.0457995	0.0441105	0.032857	0.0280008	0.0392631
0.798015	0.050972	0.0483444	0.0320241	0.028683	0.0419614
0.798108	0.0509594	0.0479221	0.0318114	0.0283774	0.0428212
0.799478	0.0498901	0.0474072	0.0326429	0.0280642	0.0425174
0.79178	0.0516369	0.0496192	0.0342924	0.0290195	0.0436519
0.785044	0.053908	0.0509186	0.0353339	0.0292928	0.0455026
0.763747	0.056497	0.0555892	0.0391206	0.0335841	0.0514624
0.762559	0.0567863	0.0554636	0.039174	0.0345853	0.0514321
0.766659	0.0585807	0.0537619	0.0377022	0.0331647	0.0501317
0.776764	0.0553903	0.0521045	0.0359688	0.0315409	0.0482319
0.817871	0.0504636	0.0398481	0.0276837	0.0268194	0.0373138
0.819756	0.0507681	0.0384138	0.0272434	0.0274923	0.0363262
0.820096	0.0488335	0.0370325	0.0260612	0.0294857	0.0384913
0.834436	0.0452635	0.0342543	0.0233109	0.0281749	0.0345603
0.845483	0.0429309	0.0297694	0.0244411	0.0242565	0.0331194
0.856958	0.0396967	0.0270717	0.0235651	0.0221129	0.030596
0.853351	0.042345	0.0284533	0.0236068	0.0222739	0.0299698
0.853557	0.0389349	0.0285418	0.0230844	0.0234841	0.0323979
0.851801	0.0378264	0.0293127	0.0236799	0.0254426	0.0319372
0.858913	0.0354783	0.02958	0.0232019	0.0250655	0.0277611
0.827475	0.0401248	0.0300089	0.0295681	0.0348117	0.0380117
0.789332	0.0446871	0.032086	0.0404124	0.0459895	0.0474928
0.744757	0.0476711	0.045182	0.0615714	0.0488404	0.0519785
0.74235	0.047094	0.0478136	0.0616907	0.0490077	0.0520436
0.737927	0.0470408	0.048365	0.0622954	0.0504637	0.0539081
0.743677	0.0458735	0.0471445	0.0623912	0.0493825	0.0515317
0.730919	0.0460207	0.048373	0.0660481	0.0522458	0.0563932
0.73662	0.0406589	0.0437436	0.0647459	0.0554164	0.0588152
0.719601	0.0420847	0.0459418	0.0675331	0.0596861	0.0651532
0.727713	0.0394451	0.0450898	0.066224	0.0582171	0.0633107
0.73184	0.0391322	0.0433541	0.0661448	0.0582412	0.0612879
0.725377	0.0413284	0.0445738	0.066479	0.0578546	0.064387
0.726783	0.0430972	0.0409618	0.0645758	0.056607	0.0679751
0.758714	0.0391789	0.0398801	0.0576603	0.0463367	0.0582299
0.79344	0.0332401	0.0388282	0.0474996	0.0351034	0.0518887
0.825837	0.0315007	0.0289546	0.0273514	0.0336396	0.0527165
0.811371	0.0333124	0.0299793	0.0293386	0.0373029	0.0586953
0.812615	0.0351041	0.0304597	0.0286828	0.0356238	0.057515
0.801583	0.039001	0.0358443	0.0286223	0.035081	0.0598687
0.806435	0.0424455	0.0369944	0.0252998	0.0324371	0.0563883
0.815383	0.0433948	0.0378912	0.0234103	0.0280278	0.0518928
0.826254	0.0437752	0.0373617	0.0211585	0.024716	0.0467342
0.816614	0.0453502	0.0438055	0.0207223	0.025417	0.0480911
0.771643	0.0506844	0.0628647	0.0240158	0.029381	0.061411
0.775477	0.0492821	0.0618512	0.022509	0.0294754	0.0614054
0.770881	0.049225	0.0627176	0.0225496	0.0298012	0.0648259
0.755527	0.0509414	0.0654312	0.0256676	0.0348164	0.067616
0.726549	0.057769	0.0673728	0.0301012	0.048005	0.0702025
0.729293	0.0594894	0.0671633	0.0292167	0.0485846	0.066253
0.745794	0.0580405	0.0638798	0.027285	0.0439987	0.0610018
0.749885	0.0559685	0.0629657	0.026943	0.0436987	0.0605387
0.753694	0.0509071	0.0658127	0.02853	0.0439135	0.0571431
0.703256	0.0479304	0.114844	0.0307045	0.0439423	0.0593231
0.66002	0.0482629	0.151496	0.0322508	0.0448034	0.0631667
0.646458	0.0521073	0.158827	0.0321396	0.0458405	0.0646268
0.651716	0.0504108	0.155996	0.0323567	0.0462822	0.063238
0.680348	0.0489427	0.141734	0.0298668	0.0462918	0.0528158
0.675675	0.0498561	0.144447	0.0313545	0.0476849	0.0509824
0.686853	0.0478267	0.144318	0.0313797	0.0460373	0.043585
0.697359	0.0445752	0.146088	0.0292171	0.0415102	0.0412513
0.712072	0.0400409	0.146112	0.0293843	0.0343773	0.0380141
0.720106	0.0374245	0.14377	0.0291343	0.0327395	0.0368262
0.706037	0.0399159	0.149633	0.0303595	0.03492	0.0391343
0.67269	0.0460044	0.157473	0.0360792	0.0402787	0.0474743
0.627581	0.047799	0.151949	0.0409249	0.0750467	0.0566989
0.652879	0.0469818	0.101608	0.0444983	0.097315	0.0567179
0.690819	0.0463015	0.0683275	0.0438557	0.0969559	0.0537407
0.693951	0.0419595	0.0674857	0.0467703	0.097168	0.0526656
0.689471	0.0431407	0.0697306	0.0484346	0.0972575	0.0519651
0.689646	0.0433959	0.0690229	0.0493788	0.096221	0.0523358
0.690996	0.0429381	0.0669281	0.0495507	0.094452	0.0551346
0.681352	0.0441115	0.0679482	0.0514282	0.0959844	0.0591761
0.66892	0.0471173	0.06714	0.0554092	0.0996208	0.0617929
0.6487	0.0467795	0.0811346	0.0591748	0.0986449	0.0655659
0.626673	0.0478037	0.0996428	0.0604392	0.0989953	0.0664464
0.609138	0.0452882	0.121818	0.0609277	0.0983409	0.0644867
0.637965	0.0398767	0.117298	0.0554247	0.0929481	0.056488
0.666112	0.0420219	0.125727	0.0554234	0.0598658	0.05085
0.685529	0.0442613	0.125099	0.0541861	0.03997	0.0509545
0.684351	0.0452463	0.124658	0.0533899	0.0420323	0.0503225
0.671901	0.0472913	0.127166	0.0555001	0.046746	0.0513951
0.673315	0.0462599	0.122141	0.0572081	0.0468039	0.0542721
0.669813	0.0494438	0.123371	0.0568014	0.0442336	0.0563373
0.671729	0.0515938	0.124621	0.0552751	0.0436943	0.0530875
0.648291	0.0509583	0.155287	0.0526191	0.0428913	0.049953
0.641464	0.0493047	0.173232	0.0481599	0.0392775	0.0485617
0.632561	0.0581781	0.162829	0.0451885	0.0465556	0.0546879
0.646128	0.0605093	0.145049	0.0448513	0.0485597	0.0549029
0.666459	0.0625907	0.118868	0.0475162	0.0484414	0.0561244
0.625358	0.068827	0.128832	0.0610569	0.0523373	0.0635888
0.607981	0.0744505	0.136374	0.061978	0.0524181	0.0667978
0.592418	0.076061	0.148057	0.0616964	0.0532372	0.0685298
0.593021	0.0761501	0.147483	0.061711	0.0524459	0.0691898
0.611139	0.0750091	0.141167	0.0563436	0.0479896	0.0683522
0.611309	0.0764698	0.144266	0.0539621	0.0472491	0.0667439
0.587574	0.077968	0.154758	0.0572428	0.056415	0.0660428
0.574027	0.0797329	0.157647	0.0590442	0.0617806	0.067768
0.594818	0.086038	0.127884	0.0611995	0.0623714	0.0676885
0.620816	0.0846218	0.106882	0.0605505	0.0617132	0.0654167
0.662818	0.0746974	0.101472	0.0551188	0.0511599	0.054734
0.647808	0.0763098	0.105946	0.058036	0.0542568	0.0576433
0.650169	0.0766231	0.106161	0.0549257	0.0544034	0.0577183
0.668274	0.0792301	0.100325	0.0426533	0.0564477	0.05307
0.687286	0.0761537	0.0852108	0.0369128	0.0638028	0.0506341
0.709381	0.0736281	0.0736379	0.0331154	0.0640643	0.0461733
0.70381	0.0747884	0.073993	0.0349173	0.0654761	0.0470147
0.695412	0.074205	0.079875	0.0350016	0.0671798	0.0483269
0.700592	0.0731218	0.0792462	0.0334315	0.0666839	0.0469248
0.739517	0.0660248	0.0697336	0.0278624	0.0551997	0.0416627
0.748924	0.0629011	0.0699092	0.0271686	0.0512542	0.0398432
0.74113	0.062618	0.0706825	0.027668	0.0544316	0.0434695
0.734694	0.0642392	0.0714056	0.0286986	0.0556667	0.0452955
0.735871	0.0649716	0.0717346	0.0284188	0.0543304	0.044673
0.736395	0.0644817	0.071368	0.0303059	0.0532405	0.0442091
0.743551	0.0617133	0.0699933	0.0296945	0.0528088	0.0422394
0.767954	0.0547826	0.062398	0.0285315	0.0470293	0.0393044
0.795781	0.0477294	0.0585425	0.0270468	0.0364967	0.0344032
0.796289	0.0469744	0.0589571	0.0297921	0.0340348	0.0339528
0.801526	0.0466105	0.0565851	0.0286014	0.0328993	0.0337777
0.812227	0.0461075	0.0476526	0.0293783	0.0312258	0.0334089
0.811834	0.0457231	0.0443427	0.0314052	0.0319991	0.0346956
0.779382	0.0493156	0.0475375	0.0404483	0.039547	0.0437696
0.777918	0.0489396	0.0424932	0.0444643	0.0408814	0.0453035
0.802642	0.0423539	0.0375132	0.0418362	0.0357368	0.0399177
0.809423	0.0404582	0.0362012	0.0408965	0.0346401	0.038381
0.812293	0.0401066	0.0347732	0.0403482	0.0344992	0.0379801
0.807979	0.0422316	0.0365902	0.0394929	0.0330959	0.0406107
0.792787	0.0451911	0.0403297	0.0421613	0.0336978	0.045833
0.785907	0.047558	0.0420891	0.0432703	0.0334755	0.0477004
0.780524	0.0504765	0.0434402	0.0428931	0.0341499	0.0485164
0.780039	0.0510311	0.045089	0.0400771	0.0346882	0.0490757
0.759291	0.0552754	0.0553852	0.0409341	0.0389776	0.0501364
0.749466	0.0568889	0.0621024	0.0408309	0.040171	0.0505412
0.717295	0.0614527	0.0734854	0.0441906	0.0449432	0.0586328
0.748968	0.059255	0.0652587	0.0370256	0.0388236	0.0506692
0.75998	0.0586649	0.0647299	0.0319511	0.0360377	0.0486368
0.753186	0.0608486	0.0660789	0.0321307	0.0377835	0.0499719
0.750964	0.061456	0.066728	0.0329627	0.0376039	0.0502855
0.714481	0.0656141	0.0739334	0.0458942	0.0404975	0.0595796
0.719267	0.0622674	0.0711195	0.0462638	0.0412976	0.059785
0.723569	0.0638871	0.0675945	0.0449238	0.0431954	0.0568299
0.734083	0.0592911	0.065543	0.0433097	0.0429742	0.0547991
0.727294	0.0575349	0.0673499	0.0441869	0.0449995	0.0586345
0.718202	0.0595824	0.0673553	0.045726	0.0467906	0.0623432
0.743058	0.0553502	0.0565951	0.0442014	0.0411205	0.0596749
0.748855	0.058302	0.0504839	0.044701	0.0392923	0.0583658
0.771499	0.0606599	0.0409553	0.0405007	0.0351359	0.0512494
0.768907	0.0642931	0.0403572	0.0397456	0.0359926	0.0507043
0.773151	0.063558	0.0392147	0.0393737	0.0354852	0.0492172
0.772686	0.0645521	0.0382666	0.0403844	0.0341166	0.0499938
0.773912	0.0649515	0.038323	0.0394337	0.0338249	0.0495547
0.8079	0.0610549	0.0331217	0.0264978	0.0306282	0.0407978
0.826737	0.0596456	0.0298987	0.0213061	0.0269754	0.0354372
0.824384	0.0577213	0.0336073	0.0211288	0.0271111	0.036047
0.781674	0.067969	0.0469324	0.0252502	0.03432	0.0438542
0.748558	0.0754601	0.0572035	0.0271464	0.0396669	0.0519652
0.765184	0.0716763	0.0543005	0.0251447	0.0365745	0.0471204
0.761479	0.0707247	0.0542804	0.0258179	0.0390577	0.0486407
0.766006	0.0680939	0.0531685	0.0247442	0.0394773	0.0485097
0.732458	0.0740871	0.0594741	0.0289599	0.0488328	0.0561877
0.737397	0.0704913	0.0592728	0.0286256	0.0483751	0.0558378
0.729023	0.0731012	0.0599073	0.0303169	0.0503177	0.0573337
0.733271	0.0698966	0.0599175	0.0296087	0.0504453	0.0568612
0.719572	0.0715862	0.060763	0.0324112	0.0548117	0.0608564
0.715346	0.0707951	0.0615227	0.0324511	0.0574711	0.0624139
0.707717	0.0714521	0.0627944	0.0342204	0.0592842	0.064532
0.720351	0.070124	0.0578168	0.0333364	0.0565683	0.0618032
0.748887	0.0608389	0.0506008	0.0312429	0.0518234	0.0566066
0.779187	0.0547082	0.0474504	0.029268	0.0441699	0.0452167
0.769269	0.0560145	0.0555189	0.0294185	0.0444842	0.0452944
0.769174	0.0565891	0.0561746	0.0295825	0.0435849	0.0448947
0.747624	0.0658364	0.0611261	0.0337017	0.0461771	0.0455349
0.789042	0.0531914	0.0546966	0.0315867	0.0361253	0.0353581
0.785022	0.052927	0.0589409	0.0325232	0.0357064	0.0348807
0.763963	0.0536066	0.0630564	0.0341392	0.0441638	0.0410708
0.757802	0.055675	0.066798	0.0336421	0.0451876	0.0408949
0.767656	0.053956	0.0697635	0.0309659	0.0409628	0.0366961
0.76725	0.0520633	0.0763687	0.0311304	0.0387044	0.0344832
0.77178	0.0502331	0.0785954	0.0301593	0.036539	0.0326928
0.772499	0.0497737	0.0789404	0.0295801	0.0359352	0.0332714
0.784523	0.0480177	0.0734445	0.0283568	0.0344636	0.0311942
0.787866	0.0494899	0.0655013	0.027861	0.0369217	0.0323601
0.786924	0.0511245	0.0599749	0.0282489	0.0395588	0.0341694
0.785285	0.0513284	0.0608205	0.0273877	0.0387059	0.0364726
0.808795	0.0401053	0.055643	0.0224396	0.0348304	0.0381868
0.818129	0.0379708	0.0526799	0.0188541	0.0338849	0.0384819
0.801822	0.0357676	0.0712396	0.016906	0.0339451	0.0403193
0.806813	0.0321108	0.0884462	0.013391	0.0246819	0.0345571
0.765193	0.0315513	0.115872	0.0149524	0.0306295	0.0418017
0.736819	0.03119	0.130923	0.0181283	0.0364155	0.0465242
0.728473	0.0324459	0.130198	0.0212283	0.0367496	0.0509046
0.707982	0.0335547	0.137195	0.0250866	0.039591	0.0565904
0.700226	0.033275	0.142947	0.0263678	0.0399902	0.0571945
0.647994	0.0365507	0.167731	0.0354531	0.0454841	0.0667866
0.643345	0.0339864	0.170451	0.0383445	0.0453634	0.0685096
0.648366	0.0330912	0.168522	0.038764	0.0433584	0.0678986
0.640887	0.0323553	0.173555	0.0398871	0.0481478	0.0651681
0.629502	0.0330235	0.179129	0.0420444	0.0534303	0.0628716
0.629409	0.0335442	0.180082	0.04194	0.0531714	0.0618533
0.644716	0.0342995	0.164613	0.0425949	0.0527919	0.0609845
0.668324	0.0338864	0.144163	0.0428829	0.0514551	0.0592889
0.696374	0.0333838	0.124109	0.0447683	0.0468946	0.054471
0.689396	0.041218	0.123303	0.0480608	0.0439274	0.054095
0.705753	0.0402713	0.117357	0.0446694	0.0428915	0.0490576
0.701873	0.0437916	0.116229	0.0445357	0.0435046	0.0500665
0.682542	0.0521814	0.112513	0.0504209	0.0471754	0.0551671
0.727349	0.0491795	0.0900274	0.0433597	0.0426535	0.0474308
0.742676	0.0474988	0.0854637	0.0404443	0.0402739	0.0436437
0.741098	0.0468322	0.0856393	0.042328	0.0397575	0.0443447
0.728785	0.0493864	0.0797954	0.05158	0.0377601	0.0526931
0.704809	0.0515717	0.0757584	0.0604418	0.0395878	0.0678317
0.69249	0.0509411	0.0772666	0.0622649	0.0427094	0.0743284
0.690509	0.0501472	0.0727495	0.0625917	0.0431404	0.0808621
0.684057	0.0501472	0.0732476	0.0642921	0.045562	0.0826936
0.69742	0.0497231	0.0649736	0.0632803	0.0444296	0.0801731
0.735693	0.0411981	0.0477223	0.0572989	0.0421	0.0759882
0.737493	0.0397306	0.0457121	0.0575644	0.0422542	0.0772452
0.757581	0.0371606	0.0377404	0.0553122	0.0402958	0.0719101
0.783614	0.0289187	0.0363467	0.0480382	0.03667	0.0664123
0.791188	0.0287911	0.033754	0.0456424	0.0355577	0.0650668
0.765499	0.0298631	0.0363704	0.0481866	0.0415441	0.078537
0.765285	0.0293609	0.0373918	0.0458784	0.0423143	0.0797699
0.79398	0.0257797	0.0366117	0.0353914	0.0382427	0.0699943
0.827289	0.0222362	0.0358105	0.0263012	0.0331947	0.0551684
0.830087	0.0255084	0.0346411	0.0248341	0.0324546	0.0524748
0.820761	0.0256092	0.0473748	0.0255979	0.0324308	0.0482263
0.79994	0.0264944	0.0634753	0.0252568	0.0329962	0.0518374
0.805759	0.0266545	0.0611289	0.0230508	0.0314997	0.0519069
0.80644	0.0265712	0.0598351	0.0234595	0.0312242	0.0524704
0.802694	0.0277314	0.0607192	0.0239708	0.0325345	0.0523502
0.787386	0.0268474	0.0800589	0.0230417	0.0317683	0.050898
0.73706	0.0272147	0.121502	0.0269878	0.0328982	0.054337
0.70274	0.0286732	0.138965	0.0318387	0.038595	0.0591882
0.726107	0.0274431	0.135872	0.0297726	0.0336736	0.0471318
0.724775	0.028175	0.134842	0.0302569	0.0333896	0.0485615
0.722592	0.0288244	0.135326	0.0303964	0.0331211	0.0497399
0.68782	0.033774	0.149306	0.0342026	0.0345472	0.0603497
0.687705	0.032195	0.149869	0.0373309	0.0338697	0.0590302
0.708387	0.0322523	0.134166	0.0364424	0.0329889	0.0557633
0.712116	0.0350731	0.11985	0.0393698	0.0340571	0.0595337
0.7036	0.0385629	0.121491	0.0396278	0.0351794	0.0615382
0.702204	0.0389057	0.122633	0.0393059	0.0355094	0.061442
0.701568	0.0398961	0.122459	0.0397962	0.0355874	0.0606935
0.722676	0.0396126	0.101794	0.0400014	0.0358338	0.0600817
0.767192	0.0417814	0.0610947	0.0378219	0.0352004	0.0569099
0.79532	0.0405369	0.0451005	0.0349617	0.0313215	0.0527593
0.786336	0.0443322	0.0470729	0.0352619	0.0333346	0.0536621
0.776629	0.0487703	0.0494725	0.0369356	0.0357195	0.0524735
0.76989	0.049521	0.0499491	0.0372681	0.0380852	0.0552867
0.805334	0.0443144	0.0368298	0.0322407	0.0350157	0.0462657
0.806736	0.0462108	0.0357929	0.0307365	0.0337006	0.0468233
0.803891	0.0481537	0.0355179	0.0301449	0.0338661	0.048426
0.827185	0.0445787	0.032176	0.0261084	0.0296864	0.0402653
0.830405	0.0425791	0.0334984	0.0263361	0.0299555	0.0372256
0.822855	0.0447611	0.0363253	0.0274318	0.0318608	0.0367663
0.821352	0.0440996	0.0378681	0.0283628	0.0311777	0.03714
0.80599	0.047443	0.0446953	0.0311413	0.0317233	0.0390071
0.798231	0.0476146	0.0456816	0.0318854	0.0314915	0.0450963
0.776116	0.0530354	0.047169	0.0342222	0.0329011	0.0565562
0.787955	0.0499928	0.0448657	0.0326179	0.029775	0.0547937
0.803557	0.0463346	0.0418236	0.0300534	0.0260905	0.0521409
0.789208	0.0494722	0.0437535	0.0335967	0.0271472	0.0568223
0.791718	0.0512836	0.0422078	0.0337981	0.0269562	0.054036
0.795803	0.0499344	0.0414783	0.0324721	0.0271107	0.0532016
0.796276	0.0497922	0.0411543	0.0331937	0.0265121	0.053072
0.791198	0.0519613	0.0426013	0.0336951	0.0268342	0.0537103
0.792305	0.0508739	0.0402382	0.0336414	0.0266192	0.0563223
0.789716	0.0526072	0.0385365	0.0349601	0.0260073	0.0581733
0.793641	0.0539456	0.0358873	0.0332151	0.0257121	0.0575989
0.786	0.0536694	0.0333447	0.0332492	0.0328741	0.0608623
0.785098	0.0516563	0.0333931	0.0341083	0.0365875	0.0591569
0.808554	0.0469705	0.0321703	0.0306781	0.0345793	0.0470478
0.780971	0.0515612	0.0352837	0.0386211	0.042455	0.0511081
0.758375	0.0546503	0.0397942	0.0413705	0.0467968	0.0590128
0.77002	0.0530281	0.038002	0.0391766	0.0455028	0.0542702
0.747073	0.0519413	0.0436496	0.0446223	0.0527445	0.0599694
0.721074	0.0500285	0.0513727	0.0499384	0.0616256	0.0659612
0.709403	0.0519923	0.0542902	0.0531032	0.0635229	0.0676888
0.708605	0.0494602	0.0540794	0.0540905	0.064104	0.0696604
0.706024	0.0505789	0.0548863	0.0537841	0.0643264	0.0704001
0.705624	0.0487978	0.0542251	0.0518289	0.0661556	0.0733685
0.680034	0.0560147	0.0585973	0.0550154	0.0703061	0.0800327
0.696547	0.0558701	0.0553614	0.0521921	0.0628627	0.0771662
0.711009	0.0541029	0.05458	0.0489678	0.0589519	0.0723882
0.701803	0.054419	0.0596553	0.0501059	0.0606387	0.0733783
0.686962	0.0544816	0.0716143	0.0535442	0.0592736	0.0741241
0.688395	0.0516747	0.0715103	0.0601979	0.0601882	0.0680338
0.698465	0.0486556	0.0704291	0.0591278	0.0593465	0.0639757
0.71058	0.0513339	0.0670155	0.0557877	0.0556671	0.0596162
0.712293	0.0553738	0.0606482	0.0538294	0.0543834	0.0634718
0.714468	0.0535979	0.0618647	0.0512534	0.054282	0.0645336
0.708244	0.0575083	0.0647506	0.0508854	0.0551538	0.0634579
0.714481	0.0568589	0.0637262	0.0502922	0.0540188	0.0606229
0.720618	0.0560765	0.063542	0.04964	0.052248	0.0578753
0.743296	0.048686	0.0598275	0.0470833	0.0492975	0.0518096
0.752055	0.0460215	0.057866	0.0455972	0.0484717	0.0499884
0.754896	0.0470127	0.0558157	0.0451891	0.0481813	0.0489051
0.772576	0.0452689	0.0484313	0.0425419	0.0447299	0.0464524
0.806295	0.0425623	0.0346417	0.033578	0.0404335	0.0424894
0.818432	0.0437768	0.0307021	0.0267944	0.0386142	0.0416802
0.806195	0.0467479	0.0324375	0.0270575	0.039956	0.0476057
0.812323	0.0470097	0.0315963	0.0246624	0.0369391	0.0474696
0.803049	0.0498479	0.0357722	0.0320944	0.0338766	0.0453602
0.798213	0.0484788	0.0346602	0.035446	0.0358945	0.0473076
0.794736	0.0478865	0.0326469	0.037433	0.0378291	0.0494688
0.765766	0.0522515	0.0436242	0.0424044	0.0408827	0.0550714
0.746415	0.0565757	0.0475336	0.0497993	0.0418119	0.0578649
0.713192	0.0699619	0.047512	0.060166	0.0453478	0.0638201
0.693985	0.0745182	0.0520954	0.06252	0.0505596	0.0663222
0.655509	0.0791589	0.0591544	0.0671763	0.0623456	0.0766558
0.649893	0.0811528	0.0606933	0.0678832	0.0629888	0.0773895
0.659794	0.0781788	0.0593576	0.0658317	0.0608128	0.076025
0.673386	0.0749529	0.0582935	0.0625748	0.0570098	0.0737828
0.650426	0.0824464	0.0634872	0.0652392	0.0627223	0.0756789
0.623081	0.088122	0.0697209	0.067038	0.0720072	0.0800306
0.661331	0.0815544	0.0645988	0.05566	0.0668654	0.0699908
0.673514	0.0820345	0.0655998	0.0508276	0.0643945	0.0636298
0.687731	0.0798311	0.0639441	0.0479408	0.0612366	0.0593168
0.716063	0.0750044	0.0532579	0.0435017	0.0583717	0.0538017
0.708773	0.0841682	0.0492815	0.0402963	0.0616043	0.0558769
0.733759	0.0768474	0.0499191	0.0298559	0.0578669	0.0517516
0.733052	0.0744429	0.054315	0.0310778	0.0542207	0.0528918
0.741195	0.0738381	0.0581613	0.0324925	0.0453827	0.0489304
0.733915	0.078824	0.0581407	0.034331	0.045431	0.0493581
0.721359	0.0799603	0.0687799	0.0355449	0.0452039	0.0491518
0.697996	0.080497	0.0860962	0.0373909	0.0468643	0.0511555
0.722554	0.0750461	0.0831367	0.034551	0.0389764	0.0457358
0.748026	0.0682021	0.075806	0.0350265	0.0309498	0.0419897
0.738256	0.0697199	0.0754339	0.0373531	0.0334437	0.0457932
0.728887	0.0734886	0.0729759	0.0398209	0.0353293	0.0494982
0.716042	0.078733	0.0753777	0.0403202	0.0378609	0.0516659
0.721388	0.0779192	0.073933	0.0393556	0.0366966	0.0507074
0.750498	0.0632831	0.0734893	0.0367131	0.0312028	0.0448139
0.740283	0.0613483	0.0749536	0.0409194	0.0383409	0.044155
0.756189	0.0584803	0.0667001	0.0386781	0.038802	0.0411508
0.774515	0.057989	0.057495	0.0339885	0.0377225	0.0382904
0.783291	0.052785	0.0563133	0.0322955	0.0372119	0.0381028
0.780056	0.0567545	0.0474382	0.0333452	0.0398081	0.0425975
0.790128	0.0567552	0.0327843	0.0357503	0.041125	0.0434575
0.781307	0.0548745	0.0356637	0.0387286	0.045121	0.044305
0.793327	0.0525865	0.0346317	0.0362795	0.0417811	0.0413941
0.792589	0.0533646	0.0352744	0.0375828	0.0397156	0.0414733
0.789865	0.052756	0.0435118	0.0368718	0.0375741	0.0394217
0.769855	0.04907	0.0637841	0.0394243	0.037719	0.0401475
0.720211	0.0526738	0.0977169	0.0433938	0.0410471	0.0449573
0.679904	0.0556782	0.126135	0.0494363	0.0416549	0.047191
0.667554	0.0519428	0.15083	0.0471842	0.0342976	0.048191
0.650533	0.0520897	0.168822	0.0470654	0.0334351	0.0480547
0.65734	0.0484334	0.172822	0.0453265	0.0309768	0.045101
0.649356	0.0503422	0.175417	0.0451274	0.0317677	0.0479897
0.658357	0.0492202	0.174562	0.0428154	0.0304742	0.0445712
0.672096	0.0483323	0.171498	0.0383375	0.0281367	0.0415994
0.680336	0.0471901	0.165687	0.0364191	0.0286752	0.0416926
0.661145	0.0498932	0.171718	0.0395573	0.0331557	0.0445307
0.667656	0.046706	0.172265	0.0372809	0.0338511	0.0422416
0.68682	0.0424688	0.162803	0.0348856	0.033135	0.039888
0.701233	0.0423525	0.143452	0.0342296	0.0385352	0.0401978
0.739459	0.041469	0.110895	0.0328493	0.0380855	0.0372425
0.759347	0.0433395	0.0892736	0.0292564	0.0404817	0.038302
0.767062	0.0482836	0.0723538	0.0299057	0.042786	0.0396091
0.791306	0.0478137	0.0535779	0.0284595	0.0412075	0.0376357
0.790767	0.0486021	0.0500077	0.0284475	0.0435037	0.0386719
0.792184	0.0476477	0.0504877	0.0285242	0.0442492	0.0369078
0.789042	0.0464314	0.0520584	0.0297912	0.0458135	0.0368631
0.762874	0.0546998	0.0564611	0.0335438	0.0501593	0.0422623
0.733239	0.0647082	0.0607613	0.0398305	0.0570278	0.0444328
0.748362	0.0642355	0.0552085	0.0367717	0.0534876	0.0419343
0.745486	0.066083	0.0560715	0.0365466	0.0539742	0.0418386
0.730282	0.0716441	0.0580097	0.0380743	0.0572302	0.0447595
0.737686	0.0735918	0.0542239	0.036078	0.0531078	0.0453128
0.737272	0.0752109	0.0546804	0.0346851	0.0529974	0.0451543
0.73828	0.0735578	0.057833	0.0347822	0.053344	0.0422028
0.747129	0.0692316	0.063043	0.0310137	0.0512756	0.0383069
0.687528	0.0780085	0.0998857	0.035735	0.0563251	0.0425174
0.661759	0.0843462	0.108794	0.0404229	0.0599761	0.0447023
0.642939	0.0871966	0.111367	0.0438718	0.0668965	0.0477293
0.649636	0.0857511	0.110256	0.0425998	0.0649494	0.046807
0.662034	0.0803008	0.108999	0.0416732	0.0618883	0.0451054
0.685044	0.0739497	0.105875	0.0372511	0.0521584	0.0457221
0.687518	0.0717723	0.105466	0.0370936	0.0518483	0.0463012
0.685678	0.0726302	0.103979	0.0369197	0.0519561	0.048837
0.694478	0.0696583	0.103041	0.0359429	0.0491599	0.0477202
0.686753	0.0676687	0.106931	0.0379523	0.0505854	0.0501094
0.675182	0.0641181	0.123115	0.0372655	0.0494706	0.0508488
0.691291	0.0601774	0.119896	0.033284	0.045909	0.0494435
0.701518	0.0580674	0.107578	0.0346051	0.0472218	0.0510099
0.745526	0.0520298	0.0756017	0.0315425	0.045068	0.0502324
0.768929	0.0455369	0.0677406	0.0277833	0.0409182	0.0490924
0.787358	0.044455	0.0661473	0.0242963	0.0335557	0.0441879
0.785447	0.0459849	0.0661321	0.0241478	0.0335009	0.0447874
0.796907	0.0430972	0.0636112	0.0220283	0.0317831	0.0425729
0.811872	0.0391457	0.0617059	0.0196132	0.0297638	0.0378993
0.805777	0.0418535	0.0632937	0.0211998	0.0295254	0.0383503
0.808036	0.0413253	0.0647378	0.0212978	0.0287397	0.0358638
0.800232	0.0422856	0.0659192	0.0244937	0.0307921	0.036277
0.785099	0.0483625	0.0706938	0.0283969	0.031045	0.0364023
0.801711	0.0502895	0.0545564	0.0285232	0.0301809	0.0347395
0.809218	0.0515215	0.0470745	0.0280107	0.0297196	0.0344557
0.803514	0.0529394	0.0478099	0.02952	0.0284325	0.0377838
0.813561	0.0510431	0.0444177	0.0286888	0.0266215	0.0356682
0.815718	0.0511844	0.0423207	0.0296974	0.0262432	0.0348358
0.809914	0.0492633	0.0407121	0.0338789	0.0259739	0.040258
0.791118	0.0523112	0.0412007	0.0419314	0.0290635	0.0443755
0.786725	0.0528251	0.0409362	0.044089	0.0306606	0.0447641
0.768844	0.0599062	0.0426697	0.0442773	0.0344761	0.0498268
0.736326	0.0691303	0.0455979	0.0463314	0.0434676	0.0591472
0.741359	0.0676492	0.0445703	0.0455843	0.0426444	0.0581932
0.736726	0.0668748	0.052865	0.0426808	0.0409126	0.0599408
0.753038	0.0605032	0.0508066	0.038598	0.0387612	0.0582932
0.756639	0.0577371	0.0496621	0.0381528	0.0391562	0.0586523
0.748057	0.0573286	0.0544668	0.039558	0.0406681	0.059922
0.76367	0.0556869	0.0508828	0.0366629	0.0390975	0.054
0.758818	0.0563296	0.052937	0.037342	0.0394379	0.0551357
0.755982	0.0553847	0.0551509	0.0375332	0.0391027	0.0568467
0.770706	0.0529979	0.0529431	0.0333423	0.0375583	0.0524525
0.792644	0.0485572	0.0521076	0.0257342	0.0332259	0.0477313
0.793086	0.0508983	0.0535434	0.0249415	0.0318792	0.0456521
0.803332	0.0429631	0.0545363	0.0259025	0.0310494	0.0422172
0.840609	0.0328728	0.050223	0.0222062	0.0221434	0.0319454
0.836953	0.0343815	0.0493217	0.0224371	0.023152	0.0337547
0.850712	0.0316241	0.0384929	0.0230287	0.0237722	0.0323704
0.868367	0.0292745	0.0314741	0.0203607	0.0224567	0.0280669
0.871935	0.0290895	0.0305647	0.0204318	0.0215043	0.0264748
0.87469	0.0296033	0.0274845	0.0210814	0.0216028	0.0255379
0.871057	0.0293209	0.0273269	0.0221606	0.0234614	0.0266734
0.872262	0.0274556	0.0248086	0.0230733	0.0246971	0.0277037
0.838001	0.0315689	0.0278928	0.0281534	0.0339003	0.0404839
0.801925	0.0376846	0.0340677	0.0340401	0.0433471	0.0489358
0.78833	0.0399317	0.0350475	0.0388998	0.0463582	0.0514326
0.793144	0.0370563	0.0339227	0.0378372	0.0463525	0.0516871
0.772761	0.0436719	0.0331167	0.0406038	0.0533138	0.0565332
0.775444	0.0415569	0.0326209	0.0402734	0.0539179	0.0561867
0.775484	0.0398019	0.0331131	0.0414571	0.0548539	0.0552904
0.778122	0.0399218	0.0338945	0.0407275	0.0531975	0.0541369
0.756837	0.0424382	0.0422089	0.0456746	0.0532954	0.0595457
0.75206	0.0430811	0.0443501	0.0465929	0.0535561	0.0603595
0.747314	0.0443188	0.0426612	0.0455806	0.056688	0.0634378
0.731217	0.0493142	0.0444086	0.0475044	0.061488	0.0660681
0.717234	0.0539613	0.0477119	0.0506162	0.0622471	0.0682291
0.748049	0.0512737	0.050483	0.0438099	0.0529374	0.0534465
0.766828	0.0492289	0.0557892	0.03932	0.043975	0.0448593
0.774194	0.0484202	0.0572921	0.0356399	0.0418443	0.0426095
0.768814	0.0476787	0.0613439	0.0374545	0.0418264	0.0428822
0.796477	0.0413917	0.0616766	0.032823	0.0318898	0.0357416
0.785713	0.042668	0.0633163	0.0336512	0.033609	0.041042
0.783227	0.0445279	0.0634798	0.0324042	0.0331181	0.0432426
0.787763	0.0440501	0.0623122	0.0315778	0.0327235	0.041573
0.807909	0.0434901	0.054878	0.0265217	0.030854	0.0363474
0.790277	0.0501624	0.0557838	0.0278655	0.0318381	0.0440733
0.799534	0.0485949	0.055288	0.0270302	0.0274497	0.0421028
0.815294	0.0440246	0.0533039	0.0245285	0.0214406	0.0414084
0.830218	0.0416257	0.0504715	0.0205588	0.0198936	0.0372324
0.831537	0.0441609	0.0436841	0.0209079	0.0202737	0.0394364
0.848294	0.0408902	0.0324483	0.0193216	0.0198359	0.0392102
0.842699	0.0409291	0.0339958	0.019062	0.0211942	0.0421199
0.813641	0.0506964	0.0426921	0.0207077	0.0246449	0.0476177
0.799617	0.0540138	0.0454498	0.0213677	0.0267879	0.0527644
0.799902	0.0547037	0.0462957	0.0218843	0.0254894	0.0517246
0.80233	0.0546175	0.0482063	0.021817	0.0243494	0.0486795
0.796099	0.0543837	0.0515547	0.022576	0.0249278	0.0504586
0.788802	0.0539345	0.0547283	0.0239014	0.0266845	0.0519497
0.799571	0.0487893	0.0569663	0.0224292	0.0267005	0.0455433
0.775262	0.0540863	0.0703723	0.0244501	0.0274662	0.0483629
0.775151	0.0535893	0.0723973	0.0247801	0.0282977	0.0457841
0.772809	0.0515659	0.0759728	0.0238351	0.030065	0.0457524
0.778375	0.0474031	0.0769925	0.0238277	0.0303079	0.0430942
0.778295	0.0466683	0.0777396	0.0239656	0.0307955	0.0425357
0.777228	0.0456255	0.0798366	0.0231299	0.0312382	0.042942
0.763283	0.0421854	0.0932358	0.0230096	0.0314049	0.0468816
0.736309	0.0439258	0.113438	0.0243264	0.0327307	0.0492699
0.691783	0.0507684	0.136831	0.0291807	0.0370813	0.0543554
0.664127	0.0592589	0.145393	0.0343313	0.0388359	0.0580543
0.642833	0.0698635	0.145954	0.0384325	0.0403983	0.0625187
0.646655	0.0705645	0.143601	0.0375856	0.0393757	0.0622184
0.653438	0.0684153	0.139281	0.0377448	0.0390786	0.0620426
0.656019	0.0652643	0.134627	0.0398862	0.0424131	0.0617896
0.605616	0.0757194	0.15128	0.044451	0.0525763	0.0703573
0.58919	0.079661	0.152341	0.0465524	0.0567727	0.0754828
0.580232	0.0823045	0.154154	0.0470096	0.0596794	0.0766204
0.569715	0.0857342	0.15659	0.0479708	0.0608542	0.0791353
0.583515	0.0845681	0.149639	0.0475622	0.0585637	0.0761523
0.615987	0.0864216	0.125242	0.0449809	0.0562166	0.0711525
0.640107	0.0844522	0.102202	0.0441954	0.0598188	0.0692252
0.670014	0.0777278	0.0780849	0.0412571	0.0605355	0.0723806
0.692287	0.0691988	0.0681058	0.0373987	0.0601526	0.0728571
0.710926	0.0601967	0.0664097	0.0337802	0.0592331	0.0694547
0.716368	0.0597424	0.0658137	0.0333635	0.0576667	0.0670456
0.71442	0.0612072	0.0671658	0.0337306	0.056867	0.0666097
0.73672	0.05878	0.0591532	0.0300212	0.0522914	0.0630342
0.785631	0.0514277	0.0396772	0.0260564	0.0413604	0.0558473
0.80132	0.0498329	0.0341385	0.0283172	0.034775	0.0516167
0.807601	0.0482547	0.0308789	0.0317316	0.0302678	0.0512665
0.811679	0.0464769	0.030267	0.0320541	0.0291049	0.0504179
0.807284	0.0480232	0.0317285	0.0329977	0.0300208	0.049946
0.820371	0.0407368	0.030239	0.0332874	0.0296604	0.0457056
0.841371	0.0375684	0.0275681	0.0318089	0.0224014	0.0392817
0.85661	0.0381395	0.0284706	0.0295788	0.0195828	0.0276186
0.864951	0.0369853	0.0271242	0.0287295	0.0188031	0.023407
0.868651	0.0360946	0.026061	0.0285724	0.0180712	0.0225495
0.862504	0.0362184	0.0293136	0.0289322	0.0189957	0.0240358
0.852036	0.0375094	0.0360748	0.0294556	0.0200107	0.0249139
0.847502	0.0379875	0.0395487	0.0294362	0.020312	0.0252137
0.851864	0.0348001	0.0397935	0.0296404	0.0200684	0.0238337
0.8602	0.0324666	0.0398135	0.025759	0.0193933	0.0223674
0.866239	0.0323813	0.0386281	0.0219291	0.0199687	0.0208544
0.861274	0.031058	0.0428734	0.0241313	0.0199494	0.020714
0.841621	0.032105	0.0546607	0.0290705	0.018932	0.0236104
0.808209	0.0405517	0.0617713	0.0336012	0.0235316	0.0323354
0.7752	0.0477853	0.0652222	0.0364499	0.0316475	0.0436955
0.750095	0.0498481	0.0691564	0.037796	0.0395193	0.0535851
0.732084	0.0515358	0.0717841	0.0417624	0.0439068	0.0589269
0.731387	0.0515732	0.0718575	0.0424936	0.0446022	0.0580868
0.729238	0.0513614	0.0687102	0.044544	0.0465596	0.0595866
0.742285	0.0493562	0.0597931	0.0434798	0.0458153	0.0592709
0.740028	0.0495095	0.0573778	0.0449187	0.0459841	0.0621815
0.73961	0.0507893	0.057328	0.0439216	0.0458861	0.0624653
0.734859	0.0531027	0.0577747	0.0442489	0.047405	0.06261
0.710729	0.0579811	0.060122	0.0509802	0.0530333	0.067154
0.688132	0.060003	0.0714982	0.0519186	0.0574495	0.070999
0.679348	0.0603338	0.0791801	0.0488445	0.0608648	0.0714286
0.682362	0.0591614	0.0766675	0.0514824	0.0571093	0.0732171
0.658797	0.0615879	0.0852022	0.0577863	0.0588245	0.0778025
0.689209	0.0580524	0.0798096	0.055689	0.0491669	0.0680734
0.707928	0.0562451	0.0772555	0.0513906	0.0444298	0.0627513
0.708466	0.0565883	0.077479	0.0500046	0.0446814	0.062781
0.688171	0.0594081	0.0816136	0.0532492	0.0506578	0.0669003
0.679339	0.0592084	0.0835224	0.0550946	0.0553409	0.0674944
0.668509	0.0623482	0.0847535	0.0579646	0.0586838	0.0677409
0.626336	0.0748266	0.086833	0.0723803	0.0661767	0.073447
0.630717	0.0727515	0.0862741	0.0726957	0.0647509	0.0728103
0.651054	0.067496	0.086179	0.0658373	0.0606086	0.0688249
0.66141	0.0683784	0.0721558	0.0676731	0.061714	0.0686685
0.685324	0.0680168	0.0523394	0.0663872	0.0606507	0.0672821
0.703634	0.0630408	0.0501711	0.0600249	0.0617312	0.0613979
0.748909	0.0534408	0.0407358	0.0525732	0.0544617	0.0498792
0.731081	0.0554837	0.0464191	0.0585846	0.0575663	0.0508654
0.685056	0.0625926	0.0559444	0.0628752	0.0613845	0.072147
0.666246	0.0639376	0.0603105	0.0648471	0.0628752	0.0817836
0.68954	0.06206	0.056953	0.059755	0.0564683	0.0752242
0.688263	0.064828	0.0582271	0.0597023	0.0539409	0.0750386
0.694655	0.0628194	0.0588363	0.0555293	0.0524919	0.0756682
0.72472	0.0528549	0.0593785	0.0412973	0.0463596	0.0753896
0.726115	0.0535436	0.0595552	0.0395036	0.0455965	0.0756861
0.721645	0.0545876	0.0578307	0.0399629	0.0470376	0.0789357
0.741087	0.0536894	0.0550427	0.0337043	0.0416109	0.0748655
0.750066	0.0519579	0.0542929	0.0317786	0.0389827	0.0729219
0.768574	0.0488105	0.0507948	0.0290396	0.035441	0.0673406
0.782537	0.047281	0.0474816	0.0263172	0.0332132	0.0631701
0.796277	0.0466551	0.0420351	0.0219841	0.0301908	0.062858
0.840124	0.0427253	0.0327189	0.0174663	0.0256911	0.0412748
0.859914	0.0410463	0.0277068	0.0159951	0.0232934	0.032044
0.867393	0.0388503	0.0263984	0.0153076	0.0208053	0.0312451
0.854546	0.0385238	0.0357209	0.0178715	0.0216662	0.0316717
0.863964	0.0366283	0.0329038	0.0184515	0.0204012	0.0276509
0.877824	0.0341107	0.0299872	0.0179831	0.0185506	0.0215442
0.86812	0.0359691	0.032891	0.0199087	0.0189011	0.0242099
0.867695	0.0377857	0.0351869	0.0204344	0.0163674	0.0225309
0.85397	0.0416056	0.0360818	0.0224346	0.0209784	0.0249296
0.850152	0.0418419	0.036946	0.0235051	0.0229744	0.0245809
0.837397	0.042251	0.045899	0.0254089	0.0239574	0.0250869
0.812537	0.0430987	0.0675658	0.0270939	0.0242186	0.025486
0.792788	0.0406441	0.091595	0.0267075	0.0240143	0.0242516
0.779532	0.0389408	0.0953799	0.0295588	0.0276365	0.028952
0.756785	0.0422395	0.0988514	0.0339588	0.0326039	0.0355612
0.753899	0.0417095	0.0986737	0.0364039	0.0335174	0.0357964
0.778107	0.0378423	0.0867956	0.033507	0.0300754	0.0336725
0.775361	0.0397969	0.0883	0.032366	0.0302068	0.0339691
0.749564	0.0458547	0.0972214	0.0332107	0.0363489	0.0378
0.7551	0.0453753	0.0948457	0.0328732	0.0367768	0.035029
0.760783	0.043918	0.0920695	0.0330392	0.0366647	0.0335257
0.77947	0.0383933	0.0893271	0.0311298	0.0318254	0.0298549
0.743696	0.0446168	0.0937447	0.0402459	0.0386156	0.0390811
0.706546	0.0583768	0.0913895	0.0445525	0.0488772	0.0502583
0.679249	0.0741884	0.0748517	0.0523671	0.0564399	0.0629039
0.668686	0.0805138	0.0620292	0.0556508	0.0603252	0.0727946
0.666055	0.081883	0.0626274	0.056408	0.0595459	0.0734804
0.678015	0.0814472	0.0616595	0.0546239	0.0552782	0.068976
0.67642	0.0824362	0.0622903	0.0539473	0.0547397	0.0701661
0.674611	0.0828228	0.0623707	0.0535472	0.0559213	0.0707271
0.641741	0.0849243	0.0652851	0.0640027	0.0665327	0.0775143
0.64156	0.0796618	0.063237	0.07291	0.0658489	0.0767823
0.626432	0.0805192	0.0665617	0.0778865	0.0696133	0.0789873
0.623039	0.0805236	0.0690707	0.0776694	0.0710409	0.0786562
0.617349	0.0809379	0.070999	0.0787654	0.0727073	0.0792412
0.650886	0.074204	0.0656171	0.0709989	0.0668296	0.0714646
0.676723	0.0624014	0.0634005	0.0703841	0.0627894	0.0643019
0.724662	0.0463862	0.0598422	0.0616088	0.0557017	0.0517988
0.761961	0.0395469	0.0480378	0.0574129	0.0514984	0.0415428
0.77195	0.0382848	0.0454882	0.0563502	0.0502785	0.0376484
0.78357	0.0350527	0.042869	0.0537618	0.0495377	0.0352087
0.780781	0.0368812	0.0434005	0.0528188	0.0504968	0.0356214
0.772493	0.0409284	0.04663	0.0532018	0.0513287	0.0354176
0.77523	0.0480902	0.0474896	0.0513341	0.0446609	0.0331947
0.771265	0.0539591	0.0459071	0.0488119	0.0422245	0.0378322
0.792088	0.050529	0.0414328	0.0427407	0.0377592	0.0354501
0.800455	0.0478604	0.0391064	0.0412361	0.0362352	0.0351065
0.801065	0.0481784	0.037907	0.0405135	0.0360658	0.0362705
0.802245	0.0480712	0.0388798	0.0391223	0.0348231	0.0368583
0.82198	0.0463676	0.0356106	0.0342192	0.0281798	0.0336424
0.813078	0.0476756	0.0364716	0.0365834	0.0288367	0.0373545
0.809979	0.0487561	0.0379434	0.0365157	0.0277858	0.0390199
0.812115	0.048918	0.0377542	0.0356992	0.0266649	0.0388482
0.810051	0.0492319	0.0375426	0.0361194	0.0272764	0.0397786
0.790192	0.0518356	0.0404854	0.0367832	0.0293499	0.0513536
0.798192	0.049209	0.0376013	0.0356432	0.0270271	0.0523274
0.83422	0.0368812	0.0322522	0.0277921	0.0218228	0.0470319
0.864194	0.0293088	0.0268206	0.0203083	0.0193892	0.0399796
0.863788	0.0296772	0.0270498	0.0202261	0.0194062	0.0398524
0.864539	0.0301517	0.0263969	0.0207546	0.0187233	0.0394345
0.870081	0.0297764	0.0259186	0.0201415	0.0168682	0.0372139
0.86429	0.0306525	0.0296508	0.0211015	0.0182734	0.0360321
0.85965	0.0308946	0.0320178	0.0214047	0.0201212	0.0359122
0.867547	0.0302245	0.0312338	0.0188969	0.0193463	0.0327519
0.861917	0.0302516	0.0321379	0.0214877	0.0209643	0.0332414
0.863415	0.0296953	0.0315209	0.0221036	0.0203996	0.032866
0.848753	0.0354047	0.0355843	0.0247231	0.0211768	0.0343585
0.85139	0.0369879	0.0355756	0.0279199	0.020107	0.0280193
0.842662	0.0369801	0.03648	0.0313285	0.0219788	0.030571
0.826937	0.0400053	0.0411638	0.0346465	0.0231003	0.0341473
0.810328	0.0416326	0.0461445	0.039364	0.0244679	0.0380628
0.80302	0.0424657	0.0479994	0.0410864	0.0257427	0.0396855
0.785339	0.0461683	0.0502938	0.0457212	0.0293516	0.0431264
0.782314	0.0459744	0.050869	0.0458533	0.0302136	0.044776
0.777749	0.0466022	0.0490753	0.0454089	0.031858	0.0493068
0.751351	0.0506651	0.047462	0.056055	0.0416203	0.0528462
0.746121	0.0495987	0.0467455	0.0583568	0.0454399	0.0537377
0.748614	0.0515452	0.0440526	0.0557464	0.0444645	0.0555768
0.717416	0.059515	0.0482034	0.0595693	0.052366	0.0629299
0.723451	0.0560936	0.0462053	0.058375	0.0533602	0.0625153
0.712771	0.0617713	0.0474296	0.0577445	0.0571646	0.0631185
0.722077	0.0611721	0.0462129	0.0542215	0.056596	0.0597207
0.736249	0.0580101	0.0427419	0.0504889	0.0561778	0.0563321
0.738465	0.0569238	0.0443064	0.0471365	0.0559485	0.05722
0.722162	0.0583023	0.0474895	0.0494022	0.0569392	0.0657052
0.708615	0.0599227	0.0503347	0.0548447	0.0554417	0.070841
0.679324	0.0647939	0.0527297	0.0620771	0.0603289	0.0807465
0.683029	0.0651045	0.0511978	0.0649175	0.0591024	0.0766489
0.703422	0.0615061	0.0512152	0.0592123	0.0498804	0.0747638
0.705982	0.063408	0.0514753	0.0572541	0.0465089	0.0753716
0.707496	0.062111	0.0518829	0.0573615	0.0467807	0.0743683
0.732382	0.0572111	0.0488444	0.0531161	0.040126	0.0683203
0.738911	0.0565619	0.0483295	0.0514261	0.0377193	0.0670524
0.77209	0.0447049	0.0430421	0.0476211	0.0319434	0.0605985
0.768277	0.0437336	0.0445992	0.0475784	0.0323578	0.0634537
0.756857	0.0477848	0.0463614	0.0501327	0.0327029	0.0661611
0.770341	0.0484877	0.0399891	0.0488494	0.0308464	0.0614861
0.777654	0.049738	0.0367752	0.0459298	0.0313156	0.0585878
0.792881	0.0521515	0.0339041	0.0365938	0.0312797	0.0531897
0.826834	0.04689	0.0306943	0.0287012	0.0254495	0.0414314
0.83437	0.0448115	0.0296989	0.0250764	0.0246437	0.0413999
0.842995	0.0456364	0.0292089	0.0205491	0.0223541	0.0392565
0.845477	0.045682	0.0289036	0.0207955	0.0219497	0.0371925
0.84623	0.0462842	0.0291557	0.0214295	0.0221688	0.0347322
0.849899	0.0449226	0.0291278	0.0201368	0.0213532	0.0345608
0.84338	0.0468133	0.0300708	0.0217832	0.0220009	0.0359516
0.823585	0.0500395	0.0350431	0.0284324	0.0241816	0.0387186
0.807493	0.0557262	0.0389469	0.0324976	0.026334	0.0390021
0.815656	0.0533624	0.036044	0.0301944	0.0271751	0.0375679
0.808867	0.0526645	0.0368098	0.0311678	0.0300295	0.0404609
0.821625	0.0493963	0.0349336	0.0304662	0.0289194	0.0346599
0.836294	0.0414334	0.0327335	0.0293584	0.0277966	0.0323839
0.835058	0.0421487	0.0328336	0.029472	0.0278505	0.0326372
0.814921	0.0493527	0.0355332	0.037127	0.0287421	0.0343241
0.793941	0.0559614	0.0396422	0.0420606	0.0301918	0.0382025
0.796384	0.0551542	0.0398793	0.0410578	0.0295235	0.0380012
0.789194	0.0550553	0.0416486	0.0428199	0.030723	0.040559
0.78902	0.0539336	0.0403061	0.0442655	0.0320565	0.0404181
0.79611	0.0519632	0.0385784	0.0429829	0.0314948	0.0388704
0.806954	0.0498968	0.0350655	0.0378038	0.0315653	0.0387145
0.814963	0.0459325	0.0310605	0.0350086	0.0330218	0.0400137
0.816525	0.0460416	0.030629	0.0355648	0.0317737	0.0394658
0.805777	0.0470323	0.0327091	0.0384037	0.035472	0.0406057
0.808551	0.0474966	0.0326902	0.0381393	0.0341373	0.0389854
0.783173	0.0550942	0.0367824	0.0408948	0.041281	0.0427741
0.766192	0.0568824	0.0387228	0.0438809	0.0479083	0.0464136
0.791031	0.0490712	0.0356123	0.0360596	0.0444991	0.0437272
0.814334	0.0408859	0.0314412	0.0306368	0.0427314	0.0399703
0.811359	0.0418765	0.0312167	0.0318501	0.0431344	0.040563
0.808242	0.0425394	0.0317253	0.0321805	0.0440515	0.0412616
0.813369	0.041589	0.0309225	0.0314271	0.0429545	0.0397382
0.812629	0.0406388	0.0340224	0.0308312	0.0431413	0.0387371
0.816606	0.0405254	0.0363749	0.0295459	0.0411977	0.0357499
0.815855	0.0432213	0.0391607	0.0287899	0.0407638	0.0322093
0.813864	0.0429493	0.0420837	0.0283767	0.0407903	0.0319364
0.830583	0.0405493	0.0413454	0.0245147	0.0348816	0.0281265
0.827839	0.0414263	0.0427017	0.0249044	0.0346564	0.0284722
0.845189	0.0347852	0.0424446	0.0234515	0.0283381	0.025792
0.853656	0.0323954	0.0416003	0.0222894	0.0238485	0.0262101
0.849799	0.0323292	0.041802	0.0227485	0.0249649	0.0283561
0.833833	0.0351829	0.0490345	0.0240461	0.0273949	0.0305086
0.831009	0.0341581	0.051976	0.0246517	0.0275448	0.0306601
0.842863	0.0354568	0.0488034	0.0216094	0.0244354	0.0268316
0.846704	0.0348376	0.0483715	0.0204023	0.0235505	0.0261345
0.848623	0.0354167	0.0454283	0.0212112	0.0235205	0.0258003
0.845987	0.037213	0.0420427	0.0221326	0.0246964	0.0279288
0.854893	0.0341441	0.0392994	0.0213132	0.0217881	0.028562
0.855089	0.0342411	0.0390691	0.0205104	0.0225848	0.0285056
0.852706	0.0360893	0.0393866	0.0209097	0.0229792	0.027929
0.841939	0.0381749	0.0432715	0.0210422	0.0249548	0.0306178
0.837687	0.0414258	0.0461135	0.0199348	0.0243639	0.0304755
0.838	0.0420772	0.0494953	0.0198386	0.023256	0.0273327
0.835973	0.0426969	0.0506695	0.0213529	0.0243359	0.024972
0.849429	0.0413884	0.0431636	0.0208747	0.0225472	0.0225968
0.837442	0.042442	0.0434685	0.0216689	0.0258676	0.0291111
0.83678	0.0391108	0.0434954	0.0215089	0.0281194	0.0309856
0.830182	0.0400508	0.0443553	0.0226652	0.0299776	0.0327686
0.805491	0.0431423	0.0567255	0.024424	0.0326824	0.0375346
0.789208	0.0419944	0.0724201	0.0253773	0.0328032	0.0381967
0.758375	0.0438128	0.0877394	0.0281165	0.0398719	0.0420849
0.723045	0.0510527	0.09327	0.0344936	0.0502237	0.0479148
0.717086	0.0512921	0.0935125	0.0358039	0.0528048	0.0495005
0.711336	0.0498624	0.0904474	0.0415959	0.0563519	0.0504068
0.703401	0.0491892	0.0901583	0.0473865	0.0590054	0.0508592
0.709053	0.0482271	0.0869464	0.0466302	0.0589247	0.0502183
0.712443	0.0472192	0.0872036	0.044497	0.0577533	0.0508841
0.709815	0.0466118	0.0895941	0.0438406	0.0584717	0.0516673
0.708338	0.0503359	0.0927116	0.0437271	0.0575799	0.0473079
0.707957	0.051512	0.094283	0.0438931	0.0564613	0.0458934
0.713797	0.0510365	0.093229	0.0425361	0.0552134	0.0441876
0.73785	0.0482967	0.0816021	0.0394371	0.0532052	0.0396089
0.758108	0.0483641	0.0654324	0.0381228	0.0525037	0.037469
0.773214	0.0486598	0.05185	0.0365489	0.0491877	0.0405394
0.81178	0.0413706	0.0448678	0.0301955	0.0374779	0.034308
0.817364	0.0392787	0.0439262	0.0304976	0.0344834	0.0344502
0.825493	0.0376033	0.0436283	0.026967	0.0332223	0.0330864
0.831883	0.0346108	0.0371158	0.0217048	0.0392753	0.0354107
0.813149	0.0373114	0.0402244	0.0251713	0.0417231	0.0424207
0.814099	0.0384154	0.0387614	0.0251001	0.0407802	0.0428438
0.812382	0.0406843	0.0386479	0.0246367	0.0405964	0.0430529
0.825213	0.0392465	0.0334279	0.0231036	0.0385633	0.040446
0.825063	0.0381937	0.0327325	0.0236183	0.0385304	0.0418625
0.824357	0.0382099	0.0325063	0.024015	0.038737	0.042175
0.825913	0.0398993	0.0308334	0.024218	0.0374773	0.0416592
0.828607	0.0383856	0.0304091	0.0246445	0.0365025	0.0414514
0.826123	0.0365522	0.0275747	0.0257378	0.0338333	0.0501789
0.78579	0.0366384	0.0284601	0.0301978	0.0478901	0.0710239
0.745949	0.038304	0.0281457	0.0333995	0.0628338	0.091368
0.747456	0.038103	0.0262451	0.032085	0.0599156	0.0961951
0.755784	0.0412031	0.0273083	0.0326406	0.0501584	0.0929055
0.75406	0.0469288	0.0271055	0.032786	0.0498559	0.0892641
0.753705	0.0481977	0.0269742	0.0331601	0.0495881	0.088375
0.758518	0.0444039	0.0252729	0.0335644	0.0486681	0.0895722
0.759819	0.0436699	0.0251889	0.0333058	0.0483727	0.0896433
0.760467	0.045281	0.0242495	0.0333218	0.0485718	0.088109
0.751479	0.0447445	0.0261876	0.0336291	0.051012	0.0929474
0.746328	0.0426326	0.0273914	0.0343718	0.0525328	0.0967435
0.74865	0.0416228	0.0270386	0.0336333	0.0528968	0.0961586
0.774452	0.0398549	0.0254751	0.0309012	0.0501177	0.0791996
0.792634	0.0402756	0.0267092	0.0331988	0.0399461	0.0672362
0.817689	0.0417516	0.0280287	0.0341965	0.028609	0.0497252
0.818397	0.0431591	0.0282791	0.0350044	0.0296654	0.0454946
0.81809	0.0414133	0.0273832	0.036226	0.0311625	0.0457252
0.841113	0.0334242	0.0232951	0.0316812	0.0282219	0.0422644
0.843673	0.0315738	0.0225459	0.030673	0.028772	0.0427621
0.848996	0.0318537	0.0210764	0.0298064	0.0282239	0.0400436
0.85756	0.027817	0.0191635	0.0288319	0.0274211	0.0392065
0.862901	0.0256096	0.018703	0.0276939	0.0261206	0.0389716
0.868508	0.0273415	0.0176953	0.02759	0.0238718	0.0349936
0.871207	0.0270495	0.018252	0.0275732	0.0232786	0.0326393
0.831103	0.0357541	0.0331122	0.0314563	0.0279885	0.0405861
0.802581	0.0401652	0.0455553	0.0337367	0.0320922	0.0458697
0.783619	0.0447424	0.055574	0.0357884	0.0342395	0.0460363
0.74756	0.0505084	0.0783603	0.0363973	0.0368859	0.0502883
0.736503	0.0515242	0.0864054	0.0364798	0.0382308	0.0508565
0.727	0.0543719	0.09088	0.0371271	0.038629	0.0519923
0.722795	0.0561394	0.0915526	0.0373389	0.0392275	0.0529463
0.718319	0.0580982	0.0920385	0.0380812	0.0396773	0.0537858
0.712841	0.0589705	0.0934608	0.0388379	0.0413279	0.0545624
0.690786	0.0642209	0.0964536	0.0423613	0.0468821	0.0592957
0.665987	0.0683127	0.10087	0.0482173	0.0511956	0.0654173
0.659084	0.0673779	0.102828	0.0498153	0.0522736	0.0686207
0.659017	0.0671868	0.102324	0.0497065	0.0522929	0.0694734
0.68742	0.0618905	0.0907157	0.048591	0.0475912	0.0637918
0.700364	0.059541	0.0811268	0.0497851	0.0461657	0.0630172
0.710072	0.0643312	0.0712709	0.0460205	0.0471847	0.0611206
0.719229	0.0658883	0.0513687	0.0516862	0.0477122	0.0641153
0.728102	0.0658516	0.0452871	0.0518069	0.0457019	0.0632507
0.742493	0.0618705	0.0407814	0.0496921	0.0442618	0.0609017
0.744913	0.0605247	0.0411189	0.0499107	0.043662	0.059871
0.745292	0.0620867	0.0419059	0.0497536	0.042843	0.0581186
0.728422	0.0653777	0.0456388	0.0531475	0.0456513	0.0617626
0.712519	0.0667198	0.0517965	0.0594625	0.0462235	0.0632783
0.728158	0.0640368	0.0491228	0.0573589	0.0423586	0.0589647
0.726972	0.0634179	0.0549815	0.0565275	0.0413304	0.0567703
0.724205	0.0620841	0.060586	0.0565559	0.0404596	0.0561091
0.734907	0.059386	0.0581183	0.0531617	0.0401447	0.0542819
0.745609	0.0606598	0.0564552	0.0500106	0.0379783	0.0492867
0.770441	0.0537137	0.0541465	0.0462829	0.0322154	0.0432004
0.810485	0.0433566	0.048186	0.0341056	0.0261631	0.0377036
0.815733	0.0397498	0.0456978	0.0319144	0.0253243	0.0415803
0.804192	0.0437132	0.0463091	0.033026	0.0266837	0.0460756
0.805611	0.0432787	0.0455914	0.0325058	0.0266121	0.0464012
0.811216	0.0391379	0.04481	0.0320911	0.0262141	0.0465306
0.809822	0.0423745	0.0444029	0.0326201	0.0243371	0.0464439
0.827157	0.039952	0.0403457	0.0278159	0.0203224	0.0444072
0.77387	0.0477567	0.0836466	0.0285693	0.0221069	0.0440502
0.733136	0.0586846	0.110247	0.0316391	0.0223381	0.0439548
0.740035	0.0596819	0.10445	0.0308133	0.0219321	0.0430872
0.740962	0.0593866	0.104492	0.0311752	0.0219766	0.0420082
0.74333	0.0562351	0.10613	0.0310857	0.0217181	0.0415013
0.752264	0.0522598	0.104631	0.0296598	0.0202613	0.0409239
0.748205	0.0549483	0.106904	0.0302481	0.0217274	0.0379663
0.74997	0.0569521	0.107174	0.0302791	0.0213222	0.0343023
0.753785	0.0554758	0.107697	0.0286715	0.0206668	0.0337037
0.740901	0.0588512	0.112088	0.0297465	0.0234876	0.0349255
0.715674	0.0636244	0.119106	0.0348572	0.0296145	0.037123
0.736605	0.0566065	0.115882	0.0306925	0.0273447	0.0328697
0.755833	0.0534621	0.111119	0.0257773	0.0251508	0.0286585
0.816011	0.0452904	0.065963	0.0216599	0.0235246	0.0275509
0.840904	0.0494036	0.0332683	0.0205779	0.0270739	0.0287726
0.838694	0.0506549	0.0327886	0.0214422	0.027615	0.0288049
0.832539	0.0525883	0.0333759	0.0216351	0.0288536	0.0310079
0.835823	0.0530631	0.0311563	0.0210608	0.0279011	0.0309958
0.835957	0.0526736	0.0309397	0.0210819	0.0285054	0.0308426
0.841299	0.051475	0.0302132	0.0210845	0.0268146	0.0291138
0.82164	0.0536209	0.0363594	0.0233966	0.0296354	0.0353481
0.824739	0.0523321	0.0366469	0.0236974	0.0289474	0.0336372
0.833026	0.0494325	0.0329502	0.0247615	0.0268988	0.0329306
0.851061	0.0472772	0.0266605	0.0216407	0.0218442	0.0315162
0.839969	0.0509199	0.0268116	0.0247408	0.022796	0.0347625
0.816081	0.0647925	0.0291012	0.0279349	0.0241812	0.0379087
0.817753	0.0639387	0.0297765	0.027714	0.0231453	0.0376719
0.847202	0.0484035	0.0276417	0.0240148	0.018266	0.0344722
0.850532	0.0473258	0.0275552	0.022965	0.0178651	0.0337568
0.846534	0.048044	0.0298459	0.0242675	0.0180903	0.0332187
0.814244	0.0564902	0.0338986	0.0300057	0.0226236	0.0427382
0.815909	0.0569158	0.0337016	0.029663	0.0217652	0.0420456
0.81913	0.0564663	0.0325064	0.0290659	0.0219484	0.0408829
0.826824	0.0599426	0.0288781	0.0273486	0.0224827	0.0345242
0.833173	0.0597578	0.0270589	0.0263847	0.0219112	0.0317141
0.838895	0.0590929	0.0258357	0.0242373	0.0210928	0.0308464
0.845097	0.057412	0.0251362	0.0225173	0.0201952	0.0296426
0.852578	0.0539529	0.0253455	0.0205831	0.0206107	0.0269296
0.872616	0.0401744	0.0236768	0.0192345	0.0199908	0.0243079
0.870339	0.0397098	0.0244408	0.0204491	0.0205021	0.024559
0.858725	0.0420028	0.0292341	0.0220936	0.0215631	0.0263812
0.854809	0.0436491	0.0292635	0.0234029	0.0218549	0.0270208
0.85754	0.0432484	0.0292978	0.0230997	0.0202375	0.0265762
0.85675	0.0368151	0.04011	0.0238913	0.0209237	0.0215096
0.839834	0.040621	0.0405637	0.0251699	0.0235752	0.030236
0.827693	0.0427884	0.0408009	0.0258099	0.0248261	0.0380822
0.841804	0.0374803	0.0391421	0.0250279	0.0211058	0.0354401
0.810708	0.0423056	0.0543742	0.0281978	0.0242061	0.0402084
0.793997	0.0443417	0.0629014	0.0302278	0.0258644	0.0426681
0.794169	0.0440511	0.06231	0.0311014	0.0256585	0.0427102
0.794989	0.0438868	0.0610263	0.0324162	0.0252082	0.0424737
0.79881	0.0430043	0.0601717	0.0312314	0.0247444	0.0420379
0.801407	0.0427416	0.0592115	0.0303557	0.0246856	0.0415985
0.81054	0.0407791	0.0554235	0.0294221	0.0239203	0.0399149
0.795154	0.0415785	0.0598134	0.0309802	0.0288397	0.0436341
0.799727	0.0404016	0.0566006	0.0300982	0.0296925	0.0434801
0.823336	0.0386543	0.0425044	0.0264262	0.0270016	0.0420772
0.837623	0.0365131	0.0425685	0.0253577	0.0246497	0.0332876
0.853689	0.0336566	0.0417078	0.024383	0.0223322	0.0242312
0.855425	0.0334835	0.0409026	0.0239995	0.0222005	0.0239891
0.882572	0.0289154	0.0291645	0.0208517	0.0191204	0.0193762
0.874251	0.0268361	0.0406696	0.0207234	0.0192466	0.0182731
0.865126	0.0266557	0.0488995	0.0202043	0.0206083	0.0185064
0.859357	0.0294158	0.0522875	0.0195008	0.0212118	0.0182269
0.844694	0.0328004	0.0560702	0.02171	0.0243539	0.0203719
0.832673	0.0364468	0.057453	0.0236445	0.0269279	0.0228547
0.830922	0.0359139	0.0568109	0.023574	0.0284561	0.0243233
0.844036	0.0332313	0.0535254	0.0222657	0.0251671	0.0217748
0.838767	0.0358402	0.0545228	0.0235894	0.0253177	0.0219626
0.849111	0.0348304	0.0536381	0.0205095	0.0227933	0.019118
0.849126	0.0347152	0.0533703	0.0206103	0.0228591	0.0193185
0.846749	0.035494	0.0541667	0.0206939	0.0228177	0.0200784
0.847757	0.0338346	0.0537723	0.0207544	0.0230054	0.0208763
0.846057	0.0340255	0.0517095	0.0219028	0.0245171	0.0217882
0.861304	0.0392703	0.0329656	0.0215749	0.0234797	0.0214055
0.868081	0.039556	0.0258713	0.0217597	0.0227201	0.0220122
0.876392	0.0362557	0.0230991	0.0202643	0.0212291	0.0227596
0.88407	0.0341366	0.0216487	0.0194481	0.0188102	0.0218868
0.864589	0.0357646	0.0266516	0.0264423	0.0214259	0.0251263
0.858632	0.0389143	0.0279044	0.0279229	0.0215909	0.0250355
0.857694	0.0392139	0.0324698	0.0273373	0.0198501	0.0234347
0.849498	0.0363465	0.0436143	0.0262044	0.0200668	0.0242696
0.849473	0.0375107	0.0430361	0.0263003	0.0200887	0.0235912
0.850952	0.0360561	0.0435472	0.0261078	0.0201444	0.0231928
0.841836	0.0371567	0.0472329	0.0273537	0.0218617	0.0245586
0.840528	0.0368859	0.0476445	0.0276303	0.0223109	0.0250006
0.845287	0.0351222	0.0461498	0.0267857	0.0217892	0.0248662
0.854266	0.029816	0.0444444	0.0254242	0.0215167	0.0245323
0.855147	0.0292617	0.043321	0.024624	0.0228928	0.0247535
0.850949	0.0312604	0.043853	0.0238651	0.0248107	0.0252614
0.853736	0.0335234	0.0428251	0.0219177	0.0237654	0.0242325
0.883759	0.0303129	0.0360664	0.0123983	0.0186145	0.0188485
0.892297	0.0278494	0.0342009	0.0107513	0.0175095	0.0173915
0.899237	0.0284196	0.0281396	0.00989383	0.0171123	0.017198
0.916594	0.0278176	0.0154791	0.00883279	0.0154768	0.0157995
0.903477	0.0351274	0.0168938	0.00994326	0.0166683	0.0178901
0.900269	0.0372106	0.0169303	0.0105297	0.0167449	0.0183152
0.909374	0.0355233	0.0129644	0.00994855	0.0149661	0.0172233
0.905298	0.0369937	0.0146424	0.0108372	0.0151257	0.0171029
0.896795	0.0391316	0.0171615	0.0120379	0.0163885	0.0184853
0.889665	0.0403703	0.0198826	0.0135807	0.0171855	0.0193163
0.884162	0.0415392	0.0217043	0.0153328	0.0165812	0.0206806
0.88795	0.0399109	0.0202178	0.015942	0.0156657	0.0203142
0.887562	0.0366912	0.0201582	0.0176618	0.0165801	0.021347
0.855031	0.0405521	0.0282783	0.0247153	0.0242931	0.02713
0.851139	0.041931	0.0292807	0.0256109	0.0243996	0.0276387
0.836906	0.0432053	0.034499	0.0293908	0.0270776	0.0289214
0.80068	0.0462093	0.0405762	0.0446722	0.0314862	0.0363765
0.783647	0.0399698	0.0462744	0.0548779	0.0336426	0.0415884
0.774998	0.0409741	0.0499191	0.0571566	0.0343395	0.0426129
0.744854	0.0530657	0.0581345	0.0609872	0.0381006	0.0448577
0.736463	0.0554926	0.0597779	0.0624293	0.0391002	0.0467368
0.740649	0.0544403	0.058969	0.0614764	0.0369743	0.0474913
0.741787	0.0548038	0.058938	0.0600827	0.03614	0.0482485
0.744832	0.0546265	0.0575593	0.0595261	0.0362347	0.0472212
0.72541	0.0560484	0.0596585	0.0644154	0.042383	0.0520846
0.725075	0.058911	0.05872	0.0638084	0.0419335	0.0515516
0.759692	0.0531261	0.0509335	0.0569239	0.0336888	0.0456358
0.742197	0.0578666	0.05359	0.0581571	0.0353651	0.0528247
0.755075	0.0561792	0.0480859	0.0545989	0.0339813	0.0520801
0.79144	0.052571	0.0423456	0.0394016	0.0300454	0.0441963
0.806226	0.0558913	0.0413436	0.0295019	0.027908	0.039129
0.813757	0.0545937	0.0381114	0.0276379	0.0273264	0.0385737
0.842382	0.0428179	0.0309187	0.0232812	0.0243376	0.036263
0.855959	0.0400107	0.0274759	0.0209148	0.0224661	0.0331732
0.857108	0.0390094	0.0272309	0.0226921	0.0231109	0.0308486
0.857619	0.038397	0.0258151	0.0248361	0.0237777	0.0295553
0.855531	0.0388416	0.0275403	0.0247172	0.0245486	0.0288217
0.87167	0.0387126	0.026719	0.0202922	0.0185664	0.0240396
0.86713	0.0394364	0.0272991	0.0216021	0.0190537	0.0254788
0.838004	0.0427281	0.0333962	0.0251976	0.0279006	0.0327735
0.828454	0.0442202	0.0326998	0.0306478	0.0331871	0.0307913
0.816511	0.0470243	0.03573	0.0334923	0.0335535	0.0336889
0.809632	0.0490252	0.0376814	0.0341742	0.0337963	0.0356908
0.809541	0.04801	0.0354286	0.0356445	0.0353852	0.0359908
0.809212	0.047945	0.0350343	0.035801	0.0364188	0.0355885
0.802809	0.0502182	0.0350825	0.038667	0.0366564	0.0365665
0.803116	0.0503817	0.0351178	0.0385517	0.0363036	0.0365296
0.801792	0.0530585	0.0352563	0.0372646	0.0359257	0.0367027
0.797383	0.0551945	0.0353613	0.038189	0.0360184	0.0378538
0.800036	0.0558257	0.033667	0.0376803	0.0350732	0.037718
0.801207	0.0544831	0.0336546	0.0380692	0.035694	0.0368922
0.781715	0.0597124	0.0411962	0.0393821	0.0398694	0.0381251
0.793711	0.0579978	0.0407224	0.0394533	0.0333775	0.0347385
0.808342	0.0508514	0.0435191	0.0347079	0.0303125	0.0322672
0.800493	0.0512842	0.0466479	0.0348107	0.0318294	0.0349346
0.787224	0.0526972	0.0491858	0.0407316	0.0327647	0.037397
0.796641	0.0493787	0.0472503	0.0396946	0.031115	0.0359203
0.791104	0.0508168	0.0476232	0.0415957	0.0305701	0.0382908
0.780772	0.0525542	0.0498264	0.0430023	0.031558	0.0422866
0.777001	0.0530119	0.0505889	0.0437966	0.0321766	0.0434248
0.782799	0.0500708	0.0494747	0.0432414	0.0316967	0.0427176
0.784717	0.0491957	0.0519866	0.0403608	0.031854	0.0418857
0.785851	0.0481716	0.0530465	0.0401011	0.0311055	0.0417245
0.784118	0.0497565	0.0544229	0.0393137	0.0299465	0.0424428
0.811352	0.0418576	0.0472848	0.0355734	0.0248853	0.039047
0.818404	0.0433639	0.0426504	0.0341858	0.0256823	0.0357132
0.832336	0.0438163	0.0373873	0.0324868	0.0213802	0.0325934
0.853539	0.0404654	0.0313099	0.0293979	0.0187927	0.0264953
0.869889	0.0387037	0.0270636	0.0229161	0.01887	0.0225579
0.872308	0.0390975	0.0261491	0.0215761	0.0188769	0.0219928
0.874633	0.0385829	0.0272059	0.020535	0.0195265	0.0195168
0.877599	0.0422415	0.0259468	0.0178785	0.020843	0.0154916
0.864057	0.0488276	0.0300973	0.0179548	0.022826	0.0162373
0.862236	0.0491548	0.0316031	0.0180947	0.0226602	0.0162513
0.864182	0.0465648	0.0330247	0.0182038	0.0222462	0.0157784
0.866717	0.0455339	0.0319929	0.0181058	0.0222152	0.0154352
0.871298	0.0449051	0.0298537	0.0181502	0.0215045	0.014288
0.86535	0.0455803	0.0322349	0.0204372	0.0218221	0.0145758
0.870409	0.0438519	0.0319738	0.0187638	0.0195547	0.0154464
0.873277	0.0429354	0.0317435	0.017307	0.0191415	0.0155954
0.861617	0.0453137	0.0392044	0.0179869	0.0191239	0.016754
0.854782	0.0453994	0.0472828	0.0187719	0.0175704	0.0161938
0.838874	0.0447215	0.0637996	0.0192877	0.0171317	0.0161851
0.840731	0.0416504	0.0670881	0.0180884	0.0163598	0.0160823
0.854281	0.0335404	0.0655584	0.0173421	0.0142247	0.0150531
0.857609	0.0271599	0.0639078	0.0199378	0.0149067	0.0164785
0.839039	0.0312315	0.0662162	0.0225149	0.0199911	0.0210072
0.831738	0.0337285	0.0653785	0.0243767	0.0222439	0.0225343
0.824007	0.0360324	0.0691634	0.0249336	0.022811	0.0230524
0.821613	0.0388342	0.0691759	0.0242198	0.0230439	0.0231127
0.818689	0.0393185	0.0697099	0.0224302	0.0248597	0.0249929
0.823048	0.0389861	0.0692992	0.0217045	0.0240275	0.0229348
0.819037	0.0386946	0.0718551	0.0224747	0.0246284	0.0233103
0.82998	0.0355631	0.0650541	0.0217904	0.0249974	0.0226153
0.84223	0.0336629	0.0561915	0.0207366	0.0248589	0.0223202
0.859799	0.0332384	0.0389075	0.020133	0.025072	0.0228497
0.84853	0.0347666	0.0367878	0.0217619	0.0301334	0.02802
0.836991	0.0381731	0.0402138	0.0247848	0.0312624	0.0285748
0.832059	0.0382813	0.0388259	0.0246555	0.0328786	0.0332997
0.850733	0.0348015	0.0348648	0.0215811	0.0283535	0.0296665
0.847317	0.0401044	0.0337469	0.022153	0.0276143	0.029064
0.826218	0.0441859	0.0324216	0.0284104	0.0338329	0.0349316
0.806398	0.0438107	0.0345337	0.0316723	0.0394988	0.0440867
0.807461	0.04326	0.0322853	0.032897	0.040357	0.0437397
0.802184	0.042306	0.0331753	0.0340578	0.0423491	0.0459278
0.785302	0.0472571	0.034822	0.0367457	0.0474018	0.0484719
0.768027	0.0532353	0.0381784	0.0396598	0.050929	0.0499701
0.758458	0.057817	0.0404481	0.040648	0.0512146	0.0514144
0.756072	0.0595653	0.0410488	0.0410031	0.0508651	0.0514456
0.741054	0.0618188	0.0462845	0.0433655	0.0537226	0.0537549
0.725908	0.0637843	0.0499121	0.0442774	0.0574064	0.0587121
0.737791	0.0622255	0.0483277	0.0427421	0.0569595	0.0519545
0.732723	0.0611451	0.0486151	0.0445281	0.0602828	0.0527058
0.737901	0.0572756	0.0493924	0.0426348	0.0585033	0.054293
0.762051	0.0526812	0.0480032	0.0361368	0.0522122	0.0489158
0.782231	0.0501048	0.0464621	0.0331733	0.047086	0.0409427
0.790432	0.0495797	0.0447662	0.0317519	0.0444983	0.0389719
0.781862	0.051726	0.0457683	0.035273	0.0466554	0.038715
0.783326	0.0530793	0.046333	0.036451	0.0438674	0.0369437
0.781593	0.0506232	0.049782	0.0374001	0.0441504	0.0364509
0.777116	0.0491614	0.053157	0.0376143	0.0464291	0.0365221
0.778244	0.0474975	0.0532967	0.0375002	0.0475065	0.0359551
0.797155	0.0482397	0.0472032	0.0355282	0.0419999	0.0298744
0.804829	0.0488448	0.046709	0.0341084	0.0389498	0.026559
0.768703	0.0561897	0.0618155	0.0418955	0.0430228	0.0283732
0.768061	0.0579707	0.0630556	0.0420629	0.0407174	0.0281328
0.781791	0.0540791	0.0589361	0.0407501	0.0398444	0.0245996
0.785775	0.0534244	0.0580285	0.0402084	0.0389944	0.0235698
0.789141	0.0528103	0.0570443	0.0403142	0.0379548	0.022735
0.787822	0.0521636	0.0577514	0.0409551	0.0383007	0.0230073
0.801345	0.0503998	0.0555056	0.0365109	0.0345095	0.0217288
0.822083	0.04366	0.0504423	0.0318574	0.0317681	0.0201888
0.834094	0.0455577	0.0442064	0.0285921	0.0281904	0.0193592
0.844611	0.0428606	0.0389562	0.0293255	0.0263093	0.0179371
0.838429	0.0450396	0.0404559	0.0314093	0.0260316	0.0186344
0.837814	0.0458227	0.0410451	0.0308637	0.0256913	0.0187627
0.855857	0.0410102	0.0343995	0.0279276	0.0237609	0.0170449
0.884945	0.0390286	0.0210702	0.0193051	0.0194931	0.0161578
0.888883	0.0398328	0.0195687	0.0178639	0.0191045	0.0147475
0.886981	0.0400699	0.0202121	0.0186896	0.0193661	0.0146814
0.881552	0.0402313	0.0211851	0.0213496	0.0205556	0.015126
0.873968	0.041345	0.0237118	0.0226379	0.0225147	0.0158222
0.871123	0.0430443	0.0251289	0.0223237	0.021912	0.0164685
0.871622	0.0428921	0.0249815	0.0225895	0.0217021	0.0162129
0.860218	0.0462394	0.0259129	0.0236497	0.0247939	0.019186
0.858775	0.0436164	0.025755	0.0239949	0.0267592	0.0210994
0.86111	0.0440065	0.0253231	0.0218643	0.0263331	0.0213634
0.864356	0.042723	0.0246032	0.0202536	0.0267703	0.0212938
0.857081	0.044499	0.023966	0.0226513	0.0271705	0.0246323
0.858385	0.0439926	0.0238978	0.0228425	0.0268422	0.0240395
0.872756	0.0386194	0.0216749	0.0218984	0.0233487	0.021703
0.872483	0.0401415	0.022105	0.0213246	0.0223496	0.0215964
0.865882	0.0442382	0.0228077	0.0220119	0.0228885	0.0221718
0.870321	0.0439955	0.0215666	0.019559	0.0224124	0.0221453
0.876301	0.0452542	0.0187774	0.0178006	0.0206707	0.0211965
0.867751	0.0507331	0.0183902	0.0192531	0.0210233	0.0228496
0.865502	0.0510501	0.0185542	0.0196499	0.0214251	0.0238182
0.875643	0.0485577	0.0179289	0.0188296	0.0182929	0.020748
0.859476	0.046647	0.0346478	0.0218066	0.0180689	0.0193541
0.816028	0.0492454	0.0639902	0.029016	0.0215751	0.0201458
0.772179	0.0523539	0.0996903	0.0321389	0.02326	0.0203776
0.763267	0.0496397	0.11969	0.029381	0.0215643	0.0164577
0.765669	0.0491025	0.119163	0.0285086	0.0208646	0.0166926
0.767951	0.0486311	0.11864	0.0279281	0.0200016	0.0168473
0.769311	0.0461934	0.118558	0.0281578	0.0204111	0.0173689
0.767611	0.0449011	0.119087	0.0287144	0.0209944	0.0186912
0.770647	0.0437573	0.118754	0.0287554	0.019901	0.0181853
0.756352	0.0474566	0.122449	0.0301867	0.0239101	0.0196455
0.760885	0.0420071	0.12327	0.0306742	0.0252137	0.0179498
0.755914	0.0437399	0.125741	0.0308492	0.0261906	0.0175651
0.747233	0.0442542	0.126174	0.0325042	0.0286667	0.0211682
0.763801	0.0449518	0.108383	0.0300582	0.0288507	0.0239548
0.795563	0.0442987	0.0839662	0.023898	0.0286919	0.023582
0.820706	0.0440374	0.0564433	0.0224431	0.0310344	0.0253358
0.846227	0.0409861	0.0354473	0.0215125	0.0303835	0.0254438
0.842825	0.041729	0.0358352	0.0220691	0.0316552	0.0258869
0.81324	0.0520162	0.0423749	0.0244572	0.036656	0.0312558
0.809874	0.0521017	0.043235	0.024685	0.0380186	0.0320855
0.819857	0.0486642	0.0419411	0.0226394	0.0367801	0.0301177
0.816851	0.0491177	0.0430487	0.0227074	0.0378432	0.030432
0.829828	0.0442271	0.0396861	0.0224881	0.0342786	0.0294925
0.832907	0.0434414	0.0376453	0.0218786	0.0332456	0.0308826
0.840152	0.0413261	0.0348966	0.0212431	0.0318027	0.03058
0.847061	0.0408821	0.0348213	0.0200523	0.0297959	0.0273877
0.855818	0.039025	0.0349074	0.0190189	0.0275054	0.0237257
0.867981	0.0366336	0.0302644	0.018318	0.0239967	0.0228059
0.889007	0.0322447	0.0219862	0.0170404	0.0195033	0.020219
0.877258	0.0357612	0.0215476	0.021852	0.0214619	0.0221195
0.881737	0.0344583	0.0209468	0.0214198	0.0201657	0.021273
0.907395	0.0249215	0.0150218	0.020021	0.0159167	0.0167242
0.906767	0.0271247	0.0147324	0.0205885	0.014819	0.0159684
0.90004	0.0294571	0.0150129	0.0222731	0.0161288	0.0170886
0.890756	0.0352684	0.0149488	0.0235161	0.0179064	0.0176046
0.879537	0.0411166	0.0162012	0.024647	0.0200519	0.0184463
0.878282	0.0432782	0.0157977	0.0245169	0.020442	0.0176831
0.866938	0.0477318	0.0177028	0.0264344	0.0215524	0.0196409
0.86334	0.0488114	0.0178938	0.0277523	0.021783	0.0204195
0.858451	0.0509623	0.0196924	0.0280389	0.021841	0.0210147
0.852228	0.0524118	0.0202706	0.0295485	0.0237432	0.0217981
0.848151	0.0557652	0.0193703	0.0293241	0.0250665	0.0223233
0.857516	0.0535496	0.0193227	0.0247593	0.0245523	0.0202997
0.847673	0.05392	0.0222402	0.0264072	0.0279573	0.0218027
0.833756	0.0555256	0.0251744	0.0290984	0.0293222	0.0271238
0.840626	0.0520103	0.0240995	0.0280221	0.0282818	0.0269598
0.827337	0.0566715	0.0261545	0.0293197	0.0283057	0.0322115
0.824759	0.0539951	0.0283688	0.0312242	0.0267428	0.0349097
0.811323	0.0520172	0.0290248	0.0313936	0.0358704	0.040371
0.78386	0.0548802	0.0306897	0.0327701	0.0498908	0.0479087
0.788646	0.052547	0.0294964	0.0318394	0.0506146	0.0468566
0.785063	0.0524639	0.0313039	0.0312388	0.0523537	0.0475769
0.783089	0.0512928	0.0323568	0.0318238	0.0532667	0.048171
0.771672	0.0535594	0.0366447	0.0337368	0.0534307	0.0509563
0.773228	0.0532058	0.0378436	0.0335248	0.0517617	0.0504362
0.778358	0.0514215	0.0368296	0.0334569	0.0501291	0.0498049
0.779826	0.0518838	0.0378024	0.0335899	0.0478014	0.0490964
0.770145	0.0558609	0.0442104	0.0364462	0.047731	0.0456061
0.768209	0.0562785	0.0451843	0.0366938	0.0480798	0.0455547
0.767406	0.0554055	0.0469177	0.0402732	0.0481909	0.0418068
0.778828	0.0531252	0.0443507	0.0380635	0.0473507	0.0382821
0.80356	0.0492875	0.0432128	0.0363812	0.0358434	0.0317153
0.837044	0.0434683	0.0417851	0.0339731	0.0206813	0.0230485
0.840393	0.0427717	0.041698	0.0334407	0.0194066	0.0222904
0.849068	0.0413619	0.0391512	0.032444	0.0171747	0.0208006
0.855452	0.0414786	0.0365906	0.0316854	0.0156795	0.0191137
0.839075	0.0448788	0.0443765	0.0354575	0.0164304	0.0197817
0.835421	0.0440366	0.0463668	0.0358795	0.0166877	0.0216083
0.820679	0.0489667	0.0514667	0.0362189	0.0191663	0.0235024
0.824504	0.0503462	0.0485413	0.0351327	0.0191472	0.0223283
0.850567	0.0437654	0.0391354	0.0292259	0.0176597	0.0196469
0.852193	0.0437675	0.038221	0.0290413	0.0176019	0.019175
0.850004	0.0471156	0.0401036	0.0241198	0.0185251	0.0201314
0.847107	0.0475278	0.0396695	0.0234509	0.0198702	0.0223741
0.840441	0.0474726	0.0396114	0.0242507	0.0226115	0.0256132
0.836267	0.0490284	0.0409793	0.0236844	0.023729	0.0263123
0.837423	0.0485863	0.0413259	0.023024	0.0236332	0.0260074
0.838075	0.0481103	0.0416117	0.0229089	0.0236228	0.0256712
0.837413	0.0480937	0.0414369	0.0225329	0.023766	0.0267571
0.850337	0.0499204	0.0320943	0.0179559	0.0223967	0.0272958
0.838314	0.0584603	0.0330284	0.0181817	0.0245035	0.027512
0.829998	0.0620018	0.0334252	0.0194454	0.0252911	0.0298381
0.832239	0.0614134	0.0338674	0.0185874	0.0241897	0.0297028
0.832934	0.0616937	0.0339198	0.0179689	0.0236628	0.0298212
0.831554	0.0629452	0.0343354	0.0177846	0.0234457	0.0299352
0.841937	0.0576941	0.0290389	0.0189501	0.0231146	0.0292653
0.84212	0.0584971	0.0294731	0.0195112	0.0228135	0.027585
0.818103	0.0655733	0.0366262	0.0216071	0.025671	0.0324197
0.794046	0.0703795	0.0445671	0.0265308	0.0280683	0.0364079
0.786957	0.0699268	0.0469568	0.0280853	0.0305063	0.0375677
0.761578	0.0749938	0.0505029	0.0312742	0.03566	0.0459912
0.75597	0.0770383	0.0517546	0.0314049	0.0370704	0.0467613
0.764729	0.0700097	0.0519029	0.0300621	0.0387751	0.0445215
0.765102	0.0656373	0.0504362	0.0315998	0.0444033	0.0428217
0.767057	0.0608562	0.0488049	0.0322577	0.0486167	0.0424072
0.762026	0.0614939	0.048307	0.0334704	0.0512067	0.0434956
0.758433	0.0619023	0.0484337	0.0359143	0.0516893	0.043627
0.747732	0.0627496	0.0492856	0.0409112	0.0534727	0.0458493
0.744383	0.061063	0.0511083	0.0411358	0.0552266	0.0470837
0.721986	0.0606745	0.0566318	0.0474964	0.0597613	0.0534499
0.732051	0.0544984	0.0576594	0.0484087	0.0588433	0.0485395
0.751855	0.0491985	0.0523385	0.0443205	0.0579812	0.0443067
0.756497	0.0489637	0.0498508	0.0441634	0.0562227	0.0443021
0.764936	0.0462356	0.048916	0.0453544	0.0539659	0.0405926
0.764641	0.0467034	0.0492946	0.0455284	0.0538231	0.0400096
0.763331	0.0467467	0.0483691	0.0465466	0.0549216	0.040085
0.785248	0.0403546	0.045219	0.0436123	0.0460924	0.0394734
0.807667	0.0368849	0.0417495	0.040221	0.0383417	0.0351357
0.812779	0.036032	0.0416697	0.0393077	0.0356183	0.0345929
0.784936	0.0476491	0.047121	0.0412735	0.0410832	0.037937
0.783634	0.0496923	0.0504501	0.0374216	0.0411915	0.0376102
0.780942	0.0490422	0.0552261	0.0361649	0.0390774	0.0395474
0.782682	0.0489152	0.0577084	0.0316676	0.0414407	0.0375859
0.806085	0.0469546	0.0491779	0.0269704	0.0368417	0.0339702
0.816615	0.0458553	0.0446602	0.0260284	0.0339745	0.0328664
0.821345	0.0461661	0.0438713	0.0246527	0.0325837	0.0313807
0.838521	0.0439775	0.0412234	0.0200689	0.0294239	0.0267853
0.844614	0.041733	0.0401221	0.0197999	0.0279819	0.0257496
0.846979	0.0424749	0.0414864	0.0195164	0.024421	0.0251219
0.842369	0.0446545	0.0419014	0.0201505	0.0249746	0.0259494
0.836441	0.0458799	0.0434268	0.0211204	0.0254885	0.0276438
0.833595	0.0449839	0.045103	0.0211885	0.0261046	0.0290251
0.859478	0.0342594	0.0413256	0.0172545	0.0207697	0.0269125
0.864546	0.0321085	0.038632	0.0177762	0.020069	0.0268683
0.877521	0.0321194	0.0317131	0.016691	0.0191996	0.0227559
0.899014	0.0334047	0.0233925	0.0140506	0.0118173	0.0183213
0.890187	0.0386367	0.0240108	0.0146124	0.0123196	0.0202333
0.886857	0.0389663	0.0249636	0.0148771	0.0127615	0.0215746
0.883475	0.0388476	0.0262598	0.0151233	0.0134294	0.022865
0.86989	0.0408726	0.0310888	0.0170588	0.0146608	0.0264293
0.861025	0.0409754	0.0327997	0.0205028	0.0160273	0.0286701
0.855064	0.0404018	0.0296348	0.0198559	0.017957	0.0370865
0.830244	0.0416912	0.0306833	0.0201873	0.0233411	0.0538531
0.822324	0.0426936	0.0295564	0.0203271	0.025684	0.0594148
0.823095	0.0440179	0.0280728	0.0205953	0.025972	0.0582474
0.812191	0.0483935	0.0286641	0.023014	0.0283843	0.0593535
0.816737	0.0468767	0.0271771	0.0218627	0.0281034	0.0592425
0.821591	0.0457829	0.0265371	0.0211993	0.0270756	0.0578145
0.818674	0.0447514	0.0285038	0.0226262	0.0271692	0.058275
0.826104	0.0388436	0.0283162	0.022865	0.0268115	0.0570592
0.828817	0.0392594	0.0275207	0.0222353	0.0262556	0.0559122
0.823606	0.0425078	0.0280763	0.022726	0.0260385	0.0570457
0.827959	0.0451663	0.0241881	0.021686	0.0252856	0.0557151
0.836492	0.0451064	0.0215815	0.0181381	0.0238758	0.0548062
0.843724	0.0470976	0.0212222	0.0177957	0.0222297	0.047931
0.859779	0.0485115	0.0210484	0.018247	0.0178223	0.0345915
0.870894	0.0459675	0.0224254	0.0172759	0.0158121	0.0276254
0.867444	0.043708	0.0256978	0.0177555	0.0173681	0.0280262
0.872616	0.0420498	0.025022	0.0164155	0.0169432	0.0269536
0.854709	0.0448297	0.027841	0.0204734	0.0239411	0.0282061
0.852038	0.0462788	0.0285037	0.020851	0.0245088	0.0278196
0.84644	0.0497105	0.0281269	0.0209222	0.0247188	0.0300818
0.827301	0.0557882	0.0309544	0.0253272	0.0267695	0.0338597
0.82529	0.0545389	0.0312267	0.0261781	0.0275877	0.0351789
0.824286	0.0547142	0.0311238	0.0263222	0.0295384	0.0340148
0.823492	0.056917	0.0299842	0.0265444	0.03004	0.0330229
0.822042	0.0588849	0.0302143	0.0264	0.0302562	0.0322031
0.827917	0.0561864	0.030898	0.02571	0.0294026	0.0298861
0.837512	0.0525357	0.0303653	0.0243702	0.0282038	0.0270132
0.830741	0.0526493	0.0323678	0.0259075	0.0286568	0.0296774
0.819928	0.0550886	0.042189	0.025584	0.0273724	0.0298384
0.820234	0.0517157	0.0476766	0.0255296	0.0256273	0.0292165
0.839017	0.0479513	0.0461408	0.0213605	0.0186835	0.0268468
0.839489	0.0475722	0.0461107	0.0212692	0.0185764	0.0269828
0.847158	0.0431608	0.0465532	0.0198746	0.0186066	0.0246465
0.839258	0.0403688	0.0511891	0.0220618	0.021996	0.0251261
0.826857	0.0414793	0.0551645	0.0253159	0.0240308	0.0271525
0.830288	0.0379467	0.0546393	0.0277507	0.0223493	0.0270263
0.826893	0.0340629	0.0566268	0.0310361	0.0225179	0.0288636
0.827414	0.031039	0.0573237	0.0316789	0.0226882	0.0298557
0.829737	0.0294614	0.0564319	0.0320098	0.0224077	0.029952
0.828019	0.0290325	0.0556735	0.0341059	0.0234544	0.0297147
0.829842	0.0281966	0.0524584	0.0346452	0.024521	0.0303372
0.840412	0.0274932	0.0399703	0.0345402	0.0247369	0.0328471
0.848544	0.0288104	0.0331574	0.0333679	0.0242521	0.031868
0.850861	0.0290856	0.0314722	0.0330704	0.0243804	0.0311299
0.837092	0.0326289	0.0323784	0.0371619	0.0273439	0.033395
0.833677	0.0344684	0.0320298	0.0386445	0.0273793	0.0338007
0.86005	0.0317706	0.0243565	0.0324449	0.0219931	0.0293852
0.87315	0.0310225	0.0197008	0.0294177	0.019864	0.0268447
0.874563	0.0314112	0.018662	0.0268751	0.0206761	0.0278124
0.878287	0.0310158	0.0181127	0.0236442	0.0211495	0.0277912
0.880136	0.0314697	0.0177866	0.0227916	0.021267	0.0265493
0.876862	0.0323317	0.0181735	0.0235264	0.0228157	0.0262903
0.865251	0.0334001	0.0203137	0.0257701	0.0248494	0.0304161
0.858078	0.0349731	0.0209586	0.0273876	0.0275343	0.0310689
0.858421	0.0342807	0.0211253	0.0285922	0.0287457	0.0288347
0.831585	0.0382344	0.023097	0.033464	0.0361017	0.0375175
0.810572	0.0427427	0.0259009	0.0382805	0.0394936	0.0430104
0.8155	0.039786	0.0276587	0.0358061	0.0375261	0.0437226
0.784819	0.0438747	0.0360165	0.0404297	0.0393287	0.0555311
0.780768	0.0460963	0.0372722	0.040516	0.0391772	0.0561702
0.779446	0.0456539	0.0380386	0.04012	0.03901	0.0577319
0.777707	0.0457137	0.0389223	0.0398813	0.0394259	0.0583498
0.764168	0.0486476	0.0393294	0.0435735	0.0439128	0.0603686
0.754266	0.0494588	0.039633	0.0471351	0.0461033	0.063404
0.753069	0.0503887	0.0396532	0.0470528	0.0455248	0.0643118
0.744816	0.0559752	0.0399817	0.0523855	0.0446543	0.062187
0.742095	0.0564212	0.0415283	0.0561953	0.0416722	0.0620883
0.738329	0.0579752	0.0426238	0.0550879	0.0411475	0.0648363
0.746722	0.0524501	0.046537	0.0539924	0.0369328	0.0633659
0.758732	0.0477631	0.0451096	0.0520507	0.0349469	0.061398
0.767107	0.0465438	0.042176	0.0510942	0.0339297	0.0591494
0.798012	0.041247	0.0323617	0.0463393	0.0334282	0.0486119
0.781556	0.0441078	0.0334266	0.0490227	0.0378452	0.0540413
0.765944	0.0481945	0.0369241	0.0529863	0.039858	0.0560925
0.757861	0.0493138	0.0377832	0.0578242	0.0397039	0.057514
0.773574	0.0445269	0.0372921	0.056254	0.0344395	0.0539134
0.772877	0.0445904	0.0404879	0.0557199	0.0324576	0.0538673
0.760726	0.0468396	0.0449125	0.0575213	0.0334796	0.0565206
0.769009	0.0417097	0.0455097	0.0508906	0.0344303	0.058451
0.781194	0.0413957	0.0432873	0.0441451	0.0331956	0.0567829
0.774759	0.045682	0.0431708	0.0465488	0.0347121	0.0551275
0.769443	0.0469578	0.0383528	0.045855	0.0354513	0.0639404
0.751706	0.0478253	0.0399038	0.0448902	0.0354654	0.080209
0.726413	0.0515562	0.0418621	0.0455984	0.0398403	0.0947298
0.723506	0.0533397	0.0436946	0.0454177	0.0386617	0.0953803
0.72864	0.0521907	0.0440082	0.0447417	0.0366503	0.0937688
0.731654	0.0532039	0.0430287	0.041033	0.0370881	0.0939925
0.718064	0.0568301	0.0452522	0.0368563	0.039931	0.103066
0.709854	0.0578454	0.0403354	0.0349702	0.0435624	0.113432
0.683653	0.063518	0.0424399	0.0351486	0.0455145	0.129726
0.689715	0.0625243	0.0450629	0.0297314	0.0418883	0.131079
0.755784	0.0700883	0.046306	0.0302664	0.035367	0.0621887
0.750462	0.0791221	0.0470367	0.0151966	0.0419028	0.0662797

## Sheet: fig1a_R1_rel_band_pwr
\delta	\theta	\alpha	\sigma	\beta	\gamma
0.682847	0.0733368	0.0910849	0.0325517	0.0625411	0.057638
0.656621	0.118561	0.0763901	0.052852	0.0450317	0.0505445
0.685519	0.106281	0.0747079	0.0470033	0.0361833	0.0503059
0.434588	0.147438	0.114165	0.107105	0.109469	0.0872344
0.684949	0.0560835	0.110765	0.0440383	0.0446091	0.0595555
0.508656	0.0730261	0.195156	0.0928065	0.0566538	0.0737016
0.202558	0.133885	0.359406	0.178736	0.0613107	0.064104
0.0985702	0.0796304	0.512073	0.104696	0.090541	0.114489
0.293918	0.0805395	0.263145	0.176528	0.0840115	0.101858
0.52456	0.0581352	0.22221	0.142621	0.0141402	0.0383335
0.779617	0.0534743	0.0831191	0.0500424	0.0131589	0.0205883
0.804552	0.0358134	0.0825416	0.0257264	0.0322288	0.0191381
0.812062	0.0362661	0.0745956	0.0241839	0.0355695	0.0173231
0.647412	0.0453949	0.177957	0.0522547	0.0496482	0.0273334
0.373308	0.071424	0.352998	0.0646711	0.0758172	0.0617809
0.70224	0.0617185	0.0859225	0.0569553	0.0547318	0.0384324
0.372998	0.0688863	0.174512	0.179773	0.0633294	0.140501
0.584534	0.0612868	0.0664177	0.146084	0.0695372	0.07214
0.374561	0.104473	0.181969	0.146098	0.0844891	0.10841
0.464428	0.076625	0.315368	0.0456488	0.0196989	0.0782312
0.451703	0.0371111	0.326056	0.0708077	0.0386278	0.0756939
0.614845	0.0302168	0.179535	0.0763704	0.0438752	0.0551576
0.904626	0.0250217	0.0355231	0.0154313	0.0107261	0.00867188
0.769961	0.0351692	0.0988493	0.0565635	0.0294314	0.0100258
0.327507	0.0984863	0.310203	0.155264	0.0573122	0.0512278
0.339272	0.117598	0.20295	0.198529	0.0874352	0.0542167
0.627674	0.0583737	0.129797	0.045622	0.044757	0.0937759
0.548442	0.117832	0.0721367	0.128649	0.0390568	0.0938841
0.205342	0.0810774	0.377147	0.0907846	0.0931567	0.152492
0.241039	0.0786777	0.41807	0.0426172	0.115673	0.103923
0.40868	0.134347	0.227027	0.103939	0.0686944	0.0573132
0.143745	0.119522	0.387033	0.22747	0.0716258	0.0506037
0.294619	0.0537594	0.395874	0.181001	0.0423113	0.0324356
0.688656	0.0350413	0.163626	0.0541956	0.0202827	0.0381981
0.54532	0.0589379	0.266087	0.0647569	0.0239393	0.0409591
0.408632	0.109175	0.268561	0.107162	0.0528116	0.0536581
0.222491	0.115747	0.431499	0.0985773	0.0669661	0.0647196
0.0844267	0.106213	0.519049	0.089154	0.137845	0.0633112
0.203999	0.109306	0.364944	0.0924925	0.124029	0.10523
0.196911	0.0929372	0.419625	0.0589545	0.12154	0.110032
0.259373	0.0764944	0.354203	0.0901036	0.123185	0.0966406
0.155266	0.111209	0.160723	0.239294	0.200358	0.13315
0.228562	0.142132	0.131836	0.193407	0.151345	0.152719
0.0896229	0.181253	0.212419	0.260382	0.0948124	0.16151
0.168886	0.127502	0.180999	0.247117	0.106374	0.169122
0.36288	0.111568	0.107985	0.0864108	0.128842	0.202315
0.368732	0.0672508	0.189354	0.0454388	0.0977266	0.231498
0.215863	0.0498646	0.247606	0.193203	0.0927282	0.200735
0.12972	0.0805171	0.296245	0.180849	0.135718	0.176951
0.11478	0.0985069	0.402041	0.0732989	0.178865	0.132508
0.252001	0.0634512	0.376876	0.086874	0.143831	0.0769672
0.487873	0.108124	0.191744	0.0583027	0.0749487	0.0790066
0.670026	0.0495491	0.130506	0.0335386	0.0486276	0.0677525
0.712978	0.0710139	0.12664	0.0170509	0.0290296	0.0432874
0.193032	0.076897	0.381841	0.0451549	0.0730143	0.230061
0.20915	0.113893	0.339636	0.0452407	0.0821485	0.209931
0.316572	0.122939	0.25156	0.125323	0.0757572	0.107849
0.34368	0.0542354	0.316036	0.101207	0.0532959	0.131546
0.12007	0.0866324	0.477118	0.047262	0.109095	0.159822
0.156345	0.0927575	0.440205	0.0594497	0.131815	0.119429
0.2469	0.10085	0.226183	0.239747	0.0894923	0.0968281
0.388613	0.095636	0.138817	0.185095	0.0689993	0.12284
0.77919	0.0683077	0.0644821	0.0274448	0.0254752	0.0351007
0.841241	0.020843	0.0804866	0.0275805	0.00807913	0.0217703
0.848081	0.024322	0.0488732	0.0414754	0.00834716	0.0289018
0.492585	0.0704412	0.162218	0.107159	0.054294	0.113302
0.591993	0.0774263	0.167436	0.0275216	0.0426348	0.0929883
0.470852	0.0575683	0.248526	0.0647742	0.0462501	0.112029
0.834864	0.0674649	0.0458223	0.0153554	0.0126897	0.0238041
0.856093	0.0513948	0.0431579	0.0154732	0.0196601	0.0142214
0.832186	0.0458575	0.0453587	0.0369881	0.011903	0.0277071
0.938803	0.0207836	0.0102533	0.0111037	0.0096271	0.00942943
0.957953	0.0259678	0.00756828	0.00408393	0.00321767	0.00120895
0.900705	0.0501395	0.015797	0.0101111	0.0159081	0.00733975
0.300891	0.163337	0.288713	0.0273594	0.13919	0.0805086
0.857358	0.0345937	0.0627532	0.0111312	0.0177412	0.0164223
0.783959	0.0821671	0.0582376	0.0374803	0.0166018	0.0215538
0.796811	0.0559549	0.101041	0.0225192	0.0106617	0.0130126
0.46531	0.128359	0.27225	0.0587936	0.042078	0.0332094
0.214894	0.0970488	0.484007	0.0612943	0.0634261	0.07933
0.408013	0.106859	0.269453	0.0911153	0.0387335	0.0858259
0.622523	0.0587519	0.121793	0.0926834	0.0269801	0.077269
0.719381	0.0349877	0.108708	0.0809157	0.0361342	0.0198737
0.618928	0.050434	0.17212	0.0695445	0.053919	0.0350547
0.782401	0.0409202	0.083361	0.0227924	0.0223262	0.0481996
0.844764	0.0196425	0.0805737	0.0279505	0.00568576	0.0213837
0.607236	0.0271568	0.177093	0.132142	0.0248665	0.0315057
0.60718	0.0464637	0.134093	0.136586	0.0361126	0.0395649
0.810792	0.0244987	0.0874107	0.0433885	0.0142034	0.0197068
0.531453	0.0361836	0.258837	0.0519671	0.0584538	0.063105
0.227641	0.0739519	0.359874	0.150343	0.108183	0.0800068
0.589876	0.0377668	0.157822	0.122539	0.060627	0.0313687
0.566292	0.0537418	0.179789	0.0974021	0.055044	0.0477309
0.431196	0.125229	0.192429	0.141322	0.0428508	0.0669739
0.647622	0.0503846	0.116136	0.073331	0.0462341	0.0662925
0.423448	0.0735014	0.206247	0.143923	0.0654544	0.0874269
0.204229	0.123385	0.315662	0.147014	0.0933042	0.116406
0.127801	0.0630804	0.536829	0.0329797	0.144475	0.0948354
0.35826	0.0445685	0.389962	0.0778202	0.08407	0.0453195
0.272804	0.0771428	0.094625	0.394093	0.0264934	0.134842
0.265854	0.0289244	0.107715	0.418769	0.0347854	0.143952
0.398088	0.0186735	0.316045	0.0912813	0.074324	0.101588
0.367169	0.0287975	0.421603	0.0722106	0.0631226	0.0470971
0.206347	0.0426876	0.560798	0.0872827	0.049947	0.0529375
0.184976	0.157881	0.366556	0.0460843	0.0886363	0.155867
0.545997	0.0540108	0.194842	0.0607846	0.0768223	0.0675438
0.646988	0.0307633	0.130149	0.107388	0.0487668	0.0359441
0.686214	0.0734299	0.129169	0.0520466	0.0318948	0.0272459
0.420894	0.0729444	0.367067	0.0394862	0.0558029	0.0438057
0.173919	0.0715074	0.453717	0.180797	0.0662558	0.0538041
0.39252	0.0963928	0.180949	0.2074	0.0476534	0.0750853
0.689679	0.0691305	0.112753	0.0586543	0.0275242	0.0422595
0.600762	0.0775039	0.095436	0.10625	0.0623785	0.0576697
0.270704	0.177756	0.180428	0.105627	0.141672	0.123813
0.301562	0.276737	0.158006	0.0618258	0.0938596	0.108009
0.448784	0.164795	0.144543	0.0352204	0.145867	0.0607902
0.437188	0.118381	0.11363	0.108122	0.125568	0.0971121
0.371096	0.129883	0.161716	0.127252	0.0804375	0.129616
0.443708	0.151664	0.0758638	0.0702804	0.135958	0.122526
0.478922	0.125585	0.0805145	0.0714561	0.117935	0.125587
0.373697	0.0520518	0.234673	0.124022	0.0508996	0.164656
0.296567	0.0497829	0.211137	0.226757	0.0711846	0.144571
0.16379	0.133029	0.195572	0.271444	0.0870525	0.149113
0.546792	0.0953779	0.169481	0.0703906	0.0427088	0.0752498
0.310868	0.116716	0.112103	0.283494	0.102749	0.0740702
0.725549	0.0671276	0.0397765	0.100536	0.0294444	0.0375668
0.909045	0.0417173	0.0118376	0.0165483	0.0109096	0.00994257
0.884454	0.0319163	0.0351553	0.0196203	0.0141532	0.0147013
0.550807	0.0521214	0.260763	0.0448702	0.0532298	0.0382089
0.370222	0.059458	0.405022	0.0663849	0.0520452	0.0468677
0.37209	0.051646	0.348588	0.118699	0.0520953	0.056881
0.232641	0.057997	0.409431	0.135815	0.0801772	0.0839382
0.163848	0.093515	0.45096	0.169666	0.0835227	0.038489
0.253454	0.0757607	0.373695	0.04672	0.173365	0.0770059
0.62366	0.031658	0.190476	0.0312209	0.0750854	0.0478997
0.579978	0.0599368	0.17859	0.0630902	0.0434789	0.0749253
0.12341	0.0493016	0.318988	0.317998	0.0699708	0.120332
0.252979	0.0249484	0.234091	0.35557	0.0216017	0.11081
0.281266	0.0475251	0.438887	0.114468	0.0458566	0.0719961
0.739991	0.0415387	0.103959	0.0797901	0.0148978	0.0198237
0.524946	0.0626396	0.259613	0.0481115	0.077529	0.02716
0.174219	0.0309901	0.535558	0.103289	0.0826816	0.0732634
0.210795	0.0449952	0.450586	0.147022	0.0339084	0.112694
0.560537	0.0489213	0.105825	0.118822	0.0942642	0.0716311
0.529621	0.0572516	0.226616	0.0656176	0.0655363	0.0553577
0.341416	0.0777861	0.206813	0.237176	0.0509436	0.0858661
0.4495	0.0380179	0.223873	0.165716	0.0659919	0.0569015
0.634145	0.0294701	0.155445	0.0660081	0.071598	0.043334
0.270785	0.0311107	0.474335	0.0962475	0.0549007	0.0726217
0.218805	0.0716744	0.514259	0.0796254	0.0685665	0.0470696
0.294889	0.0926301	0.183965	0.364977	0.0341942	0.0293444
0.184379	0.0407175	0.275269	0.379195	0.0533997	0.0670401
0.251716	0.0629957	0.293074	0.282806	0.0476421	0.0617657
0.122441	0.140668	0.552459	0.0994248	0.0478287	0.0371787
0.135949	0.140313	0.577368	0.0582568	0.0521532	0.0359599
0.0719744	0.11229	0.600293	0.0946123	0.0807276	0.0401035
0.148869	0.0633144	0.463732	0.20108	0.06724	0.0557645
0.202545	0.0615362	0.0836934	0.521482	0.0465685	0.0841748
0.133791	0.0545573	0.105056	0.558899	0.0417172	0.10598
0.131922	0.103023	0.260595	0.338553	0.0829837	0.0829237
0.731869	0.0395242	0.126771	0.0461269	0.0398221	0.0158864
0.755346	0.0293753	0.130207	0.0213088	0.0242045	0.0395581
0.36179	0.0232666	0.445464	0.0398301	0.0388824	0.0907671
0.286731	0.0448234	0.492096	0.0775046	0.0746406	0.0242036
0.0585913	0.0569745	0.609701	0.0722783	0.116887	0.0855682
0.138346	0.0602052	0.402415	0.11379	0.145164	0.140079
0.342576	0.070635	0.296967	0.0842566	0.141909	0.0636575
0.208379	0.10246	0.391269	0.147551	0.0939574	0.0563837
0.411863	0.09556	0.189481	0.176505	0.0854942	0.0410965
0.423533	0.0575518	0.0885264	0.30664	0.0610745	0.0626744
0.178411	0.0354397	0.25273	0.36408	0.0582389	0.1111
0.41441	0.0956419	0.182576	0.145781	0.0882946	0.0732962
0.593792	0.0672601	0.0621412	0.123342	0.0801395	0.0733252
0.414221	0.0612359	0.168978	0.142232	0.101611	0.111721
0.549511	0.0335682	0.149479	0.130959	0.0720625	0.0644194
0.222364	0.0524756	0.380504	0.135797	0.140614	0.0682466
0.382746	0.05763	0.318534	0.0890332	0.0850266	0.0670305
0.688603	0.0292055	0.13427	0.0674462	0.0395279	0.0409481
0.38707	0.0375808	0.364031	0.0903732	0.0689065	0.0520387
0.130708	0.0594227	0.662655	0.0418622	0.0664469	0.0389058
0.123726	0.0522888	0.544614	0.144835	0.0650856	0.0694509
0.258956	0.0252857	0.202735	0.393466	0.035571	0.0839861
0.145363	0.0630521	0.335145	0.30762	0.0528022	0.0960177
0.0466248	0.035534	0.352472	0.448383	0.0406043	0.0763819
0.136471	0.0390277	0.274194	0.438654	0.0336371	0.0780163
0.518376	0.0587568	0.180743	0.0832675	0.0706101	0.0882466
0.422964	0.1273	0.195753	0.142275	0.0578121	0.0538957
0.346023	0.0839092	0.349184	0.0800642	0.0389841	0.101835
0.0988055	0.0416261	0.732984	0.0283183	0.0423681	0.0558985
0.225911	0.0377582	0.609699	0.0359005	0.071705	0.019026
0.248522	0.0479101	0.348345	0.141732	0.147418	0.0660729
0.313647	0.0452674	0.298639	0.187485	0.0933792	0.0615819
0.460673	0.0585562	0.186353	0.121984	0.0736104	0.0988238
0.396836	0.0572185	0.179256	0.141054	0.0783742	0.147261
0.319698	0.119476	0.190756	0.145074	0.0816862	0.14331
0.25105	0.170403	0.222515	0.11765	0.106199	0.132183
0.631697	0.08756	0.138059	0.0407621	0.0553311	0.046591
0.49105	0.121445	0.0925776	0.194157	0.0197028	0.0810677
0.157204	0.112378	0.269273	0.296172	0.0545627	0.110411
0.23067	0.16043	0.231233	0.218975	0.0778393	0.0808526
0.528683	0.10148	0.115948	0.14986	0.0495682	0.0544598
0.354132	0.0870776	0.24765	0.211413	0.0657633	0.0339644
0.219219	0.0507483	0.292729	0.388978	0.0258254	0.0225001
0.0880314	0.0298079	0.260635	0.52706	0.0297006	0.0647647
0.274105	0.0436828	0.261245	0.234959	0.074399	0.111609
0.50925	0.048282	0.101129	0.131005	0.0773769	0.132957
0.0436846	0.0486106	0.714184	0.0449328	0.0566703	0.0919175
0.0937763	0.0533187	0.666915	0.0658666	0.0604408	0.0596827
0.181592	0.0271643	0.577456	0.108501	0.0499023	0.055384
0.192416	0.0363481	0.603593	0.0760195	0.0384335	0.0531896
0.243828	0.0862029	0.445769	0.0492066	0.114061	0.0609324
0.320159	0.129812	0.20837	0.0810203	0.105633	0.155006
0.420652	0.083771	0.230009	0.0554294	0.0380452	0.172094
0.751909	0.0530619	0.0766179	0.0506255	0.0144398	0.0533458
0.406723	0.0469673	0.182292	0.262921	0.0528387	0.0482569
0.436917	0.0406679	0.189013	0.198657	0.0707973	0.0639469
0.273128	0.101159	0.178763	0.218151	0.0855083	0.143291
0.29445	0.101432	0.168548	0.285138	0.0687286	0.0817038
0.644181	0.0692284	0.104431	0.093283	0.0349033	0.0539734
0.449585	0.14042	0.150636	0.104882	0.0602877	0.0941895
0.518491	0.048034	0.195538	0.068012	0.131595	0.03833
0.320249	0.0185609	0.221253	0.237103	0.141793	0.0610411
0.592704	0.0578864	0.123645	0.124527	0.0543137	0.0469238
0.554916	0.0863865	0.170633	0.050626	0.0687815	0.0686562
0.311133	0.129776	0.178093	0.15516	0.106596	0.119242
0.386086	0.0720164	0.309747	0.0635034	0.101255	0.0673932
0.279059	0.0981443	0.37309	0.125709	0.0636936	0.0603052
0.428756	0.119771	0.151266	0.19789	0.0400341	0.0622821
0.346249	0.0827859	0.102242	0.352714	0.0477333	0.0682766
0.384651	0.127888	0.0895313	0.281524	0.038938	0.0774682
0.31327	0.104862	0.103672	0.330995	0.0500032	0.097198
0.366783	0.0920009	0.142137	0.265617	0.0456984	0.0877632
0.397791	0.0564262	0.278537	0.155411	0.0641506	0.0476844
0.185007	0.0387446	0.507246	0.186864	0.0360519	0.046086
0.255284	0.026027	0.340315	0.280839	0.0483169	0.0492174
0.0774094	0.0477094	0.136494	0.511073	0.0463131	0.181001
0.369869	0.0441029	0.0954693	0.310016	0.0236777	0.156865
0.321161	0.0329193	0.128703	0.398196	0.0299937	0.0890265
0.103927	0.00814965	0.163577	0.559924	0.0265917	0.137832
0.113811	0.0568833	0.124907	0.567389	0.0274771	0.109533
0.192347	0.0638668	0.311145	0.272497	0.0266784	0.133465
0.202047	0.0344144	0.573416	0.0442726	0.0542324	0.0916172
0.102742	0.0708344	0.634004	0.0447175	0.0909606	0.056741
0.314923	0.129951	0.284592	0.099552	0.0930729	0.0779097
0.283259	0.0538781	0.389571	0.156205	0.0269081	0.0901796
0.178306	0.0180788	0.537068	0.179057	0.0117369	0.075753
0.159986	0.0475693	0.354787	0.377696	0.0111241	0.0488376
0.178885	0.113002	0.228533	0.384412	0.0259632	0.0692049
0.172	0.0707111	0.259618	0.384504	0.0331236	0.080043
0.214038	0.0304103	0.052457	0.547656	0.0595763	0.0958626
0.134211	0.0600965	0.108865	0.401875	0.13757	0.157383
0.461913	0.0695023	0.240509	0.0747278	0.0760574	0.0772902
0.55639	0.0389609	0.140687	0.138885	0.0675644	0.0575121
0.371791	0.0634644	0.194095	0.172325	0.135285	0.0630392
0.356323	0.0617964	0.200839	0.264337	0.0421979	0.0745063
0.284095	0.0951381	0.0783182	0.438662	0.023032	0.080755
0.284438	0.0936835	0.173894	0.278053	0.067482	0.102449
0.314875	0.0684018	0.123398	0.325265	0.0882096	0.079851
0.634909	0.0480442	0.165488	0.0706991	0.0414835	0.0393765
0.647476	0.0313391	0.16194	0.085487	0.0402985	0.0334596
0.509985	0.11	0.131525	0.14194	0.0713283	0.0352215
0.300659	0.174812	0.116463	0.310226	0.0366392	0.0612005
0.357759	0.105306	0.136309	0.337093	0.0312624	0.0322702
0.187162	0.0821715	0.151249	0.429216	0.0737334	0.0764685
0.196675	0.111565	0.110173	0.444651	0.0748537	0.0620834
0.452712	0.0972527	0.0521617	0.319527	0.0421705	0.0361765
0.428792	0.0793277	0.0869262	0.273592	0.0652759	0.0660862
0.419853	0.109634	0.0869484	0.166737	0.0529455	0.163883
0.531071	0.0813928	0.108962	0.0818073	0.0579492	0.138818
0.480132	0.0421978	0.101411	0.0990319	0.181097	0.0961304
0.205981	0.0740921	0.483625	0.081583	0.123304	0.0314148
0.05915	0.133995	0.596332	0.0799242	0.0810326	0.0495665
0.0989421	0.109861	0.574583	0.0327951	0.117285	0.066534
0.426929	0.0888119	0.34808	0.0290146	0.0515961	0.0555681
0.303663	0.0695882	0.416333	0.0709172	0.0418828	0.0976151
0.69392	0.0286	0.173334	0.0314008	0.0342132	0.0385313
0.402638	0.0847762	0.266225	0.0933615	0.0416845	0.111314
0.366793	0.071634	0.245195	0.214445	0.0390153	0.0629181
0.155573	0.0640085	0.406984	0.232275	0.0949208	0.046239
0.191839	0.0280678	0.440472	0.214504	0.0876986	0.0374182
0.188436	0.0227745	0.327323	0.340783	0.0666178	0.0540657
0.398925	0.0369248	0.18083	0.282442	0.0571526	0.043725
0.571239	0.0639512	0.0612251	0.22172	0.0490759	0.032789
0.596949	0.0744763	0.0913987	0.115473	0.0446064	0.0770967
0.607935	0.0869761	0.0979184	0.108002	0.0203807	0.0787876
0.539796	0.0748253	0.191778	0.0663183	0.0557009	0.071582
0.470804	0.0848943	0.166129	0.0528069	0.150502	0.0748638
0.279939	0.143224	0.254735	0.123696	0.132352	0.0660538
0.274379	0.133973	0.229543	0.144451	0.146401	0.0712525
0.334806	0.0550692	0.123582	0.142031	0.225121	0.119392
0.240931	0.0766403	0.217857	0.248333	0.104316	0.111922
0.303358	0.0765129	0.256252	0.195776	0.0869149	0.0811865
0.429724	0.0969573	0.114886	0.192965	0.073747	0.091721
0.323031	0.0397664	0.202798	0.213492	0.0690417	0.151871
0.450284	0.0921418	0.162137	0.160729	0.0612843	0.0734244
0.477633	0.120536	0.10439	0.172536	0.0644087	0.0604958
0.437637	0.0938333	0.136037	0.162829	0.0620596	0.107604
0.459912	0.0494487	0.0948911	0.307101	0.0258953	0.0627514
0.429982	0.0670061	0.0867648	0.323965	0.0259507	0.0663306
0.478341	0.0755611	0.0571813	0.098367	0.121983	0.168567
0.422786	0.0812433	0.0558873	0.18054	0.107219	0.152324
0.290659	0.0924238	0.20623	0.24918	0.0452221	0.116286
0.416373	0.0658482	0.176327	0.172724	0.0813102	0.0874174
0.162053	0.170212	0.146528	0.231878	0.169321	0.120009
0.222578	0.12483	0.192026	0.288938	0.0438356	0.127793
0.579976	0.0391603	0.0905434	0.207834	0.0417186	0.0407676
0.373028	0.0535312	0.137506	0.311371	0.0836124	0.0409513
0.176425	0.0598262	0.154182	0.39985	0.139696	0.070021
0.219844	0.0811051	0.155187	0.369939	0.0889169	0.0850081
0.474677	0.126819	0.0878845	0.191093	0.0649725	0.0545549
0.441504	0.131526	0.0827291	0.228803	0.0705322	0.0449063
0.506528	0.085796	0.124605	0.176403	0.0693646	0.0373027
0.465405	0.11675	0.115271	0.167903	0.0780826	0.0565889
0.303004	0.123162	0.150673	0.302252	0.0456894	0.0752203
0.116254	0.122289	0.15731	0.428502	0.0762845	0.099361
0.357742	0.0895764	0.246599	0.173466	0.0792321	0.053384
0.168352	0.0796127	0.401714	0.192213	0.0870987	0.0710095
0.201576	0.0729679	0.461507	0.0997712	0.0742395	0.089939
0.19207	0.0615914	0.601708	0.0278623	0.0489973	0.0677713
0.16041	0.0704438	0.653735	0.0265124	0.049036	0.0398629
0.301517	0.168677	0.3898	0.0626008	0.0292399	0.0481659
0.363753	0.115517	0.172357	0.11632	0.0407643	0.191288
0.562217	0.0855599	0.12728	0.0871769	0.0592893	0.0784775
0.588267	0.0378162	0.185879	0.0919202	0.0345138	0.0616037
0.322068	0.0966468	0.247507	0.19229	0.0237902	0.117698
0.282602	0.0878902	0.10144	0.353203	0.0526085	0.122256
0.2355	0.0773457	0.291667	0.220462	0.0766226	0.0984028
0.326425	0.0677334	0.175611	0.329627	0.0301674	0.0704363
0.369846	0.0578938	0.155448	0.311447	0.050787	0.0545778
0.313358	0.0875669	0.21762	0.246707	0.0635283	0.0712192
0.346071	0.0736154	0.182322	0.269137	0.0448595	0.0839952
0.700947	0.067468	0.0810988	0.0830564	0.0375339	0.0298959
0.626496	0.103755	0.055828	0.111509	0.0530325	0.0493796
0.275703	0.149495	0.15093	0.20245	0.0968033	0.124619
0.388375	0.165692	0.10506	0.153935	0.0733128	0.113624
0.722313	0.0843609	0.0532865	0.0777266	0.0256889	0.0366239
0.47705	0.157888	0.092793	0.105964	0.0761329	0.0901725
0.541636	0.128223	0.131371	0.0757759	0.0502139	0.072779
0.339874	0.0533218	0.305622	0.0791523	0.0689528	0.153077
0.373502	0.0404777	0.246155	0.0645982	0.0882652	0.187003
0.524576	0.0684489	0.176722	0.0608561	0.0483553	0.121042
0.305995	0.0517091	0.438276	0.059772	0.0537392	0.0905094
0.42305	0.0813705	0.318216	0.0632046	0.0361216	0.0780372
0.747734	0.0509414	0.0675401	0.0751854	0.01907	0.0395291
0.705101	0.0136107	0.100725	0.103843	0.0236167	0.0531034
0.379633	0.0533349	0.237555	0.143796	0.0774214	0.108259
0.400309	0.0671979	0.250579	0.0931347	0.123999	0.0647811
0.238304	0.0205059	0.311141	0.293429	0.0603856	0.076235
0.240518	0.0773955	0.25187	0.320843	0.0386419	0.0707311
0.123184	0.107618	0.607037	0.0824709	0.0401954	0.0394951
0.134216	0.0522558	0.577838	0.145065	0.0475132	0.0431109
0.131058	0.0518258	0.420563	0.231414	0.0563757	0.108765
0.144022	0.0901585	0.261941	0.300633	0.0628593	0.140385
0.477198	0.0470081	0.143102	0.199577	0.0355665	0.0975485
0.34605	0.0586424	0.116772	0.359042	0.0570837	0.0624098
0.330345	0.0666752	0.110907	0.396163	0.0513926	0.0445177
0.362846	0.0857876	0.164488	0.262125	0.0506046	0.0741482
0.592591	0.0591716	0.0726014	0.204465	0.021929	0.0492414
0.590933	0.0622085	0.0662045	0.15819	0.0612436	0.0612198
0.458278	0.102963	0.0909749	0.234534	0.0544566	0.0587935
0.696312	0.100094	0.0417872	0.113447	0.0141927	0.0341662
0.634853	0.18393	0.0505602	0.0730865	0.0212788	0.0362914
0.591278	0.144614	0.0695215	0.128421	0.0344396	0.0317262
0.491514	0.0780501	0.0824411	0.206307	0.0606816	0.0810064
0.612723	0.0408267	0.0817727	0.180659	0.0404556	0.0435631
0.499197	0.054278	0.157539	0.165333	0.0735397	0.050114
0.559109	0.0497263	0.0985676	0.152676	0.0828019	0.0571191
0.515374	0.127178	0.105069	0.124809	0.0658536	0.0617169
0.354061	0.267611	0.0796775	0.117846	0.122303	0.058501
0.425701	0.189996	0.0638535	0.17257	0.0952482	0.052632
0.341866	0.163108	0.127391	0.199479	0.0896683	0.0784877
0.71122	0.0488997	0.0626006	0.092104	0.0423087	0.042867
0.46304	0.161625	0.112856	0.0877928	0.092817	0.0818686
0.367205	0.259545	0.0718254	0.138592	0.0529408	0.109892
0.571307	0.127508	0.073389	0.0896326	0.048458	0.0897053
0.634737	0.0599474	0.0936148	0.0723028	0.0651786	0.0742198
0.575799	0.106505	0.0968763	0.0873177	0.0858476	0.0476538
0.635127	0.0669286	0.0478064	0.186123	0.0311257	0.0328895
0.34463	0.0927235	0.153353	0.283848	0.034539	0.0909059
0.222166	0.0638346	0.301749	0.146921	0.111898	0.153432
0.0783117	0.0250688	0.779188	0.0523137	0.0210697	0.0440484
0.178196	0.0315683	0.665627	0.0848972	0.0076423	0.0320684
0.252196	0.0238921	0.560076	0.105582	0.019756	0.038498
0.499613	0.0451444	0.27877	0.0599957	0.0309997	0.0854772
0.27173	0.0556553	0.524728	0.0451374	0.0346149	0.0681343
0.409053	0.0242723	0.422828	0.0693446	0.0276067	0.0468962
0.512474	0.0337829	0.195401	0.0899276	0.0468012	0.121614
0.46864	0.0694466	0.185074	0.102773	0.0584736	0.115592
0.279821	0.14285	0.277636	0.0537861	0.140225	0.105682
0.222238	0.0969834	0.259807	0.034428	0.23536	0.151183
0.195477	0.0629447	0.329381	0.202469	0.123246	0.0864814
0.150734	0.0514994	0.453868	0.227762	0.0463652	0.069772
0.222209	0.0355812	0.288419	0.343665	0.0370408	0.0730854
0.380453	0.0740623	0.204638	0.253724	0.0121195	0.0750035
0.165337	0.062305	0.191449	0.403222	0.0718101	0.105877
0.254149	0.0820545	0.132809	0.369099	0.0692765	0.0926122
0.290121	0.155318	0.144614	0.260956	0.0499887	0.0990025
0.279845	0.197494	0.171089	0.22495	0.0542314	0.0723917
0.268253	0.214445	0.213122	0.150913	0.0805642	0.0727034
0.811943	0.0600897	0.0426043	0.0380795	0.0322861	0.0149976
0.446053	0.0833335	0.188289	0.0861878	0.108579	0.087558
0.564689	0.049089	0.135729	0.0843575	0.0872304	0.0789048
0.743013	0.0607631	0.0566487	0.079788	0.0275304	0.0322571
0.881506	0.0236869	0.0324068	0.0344265	0.0158227	0.0121513
0.94846	0.0208137	0.0110796	0.00800911	0.00618628	0.00545174
0.683356	0.10289	0.0458928	0.0836175	0.0333193	0.0509248
0.75752	0.100585	0.0452744	0.0452134	0.0201809	0.0312265
0.897297	0.0254048	0.0234659	0.0230557	0.0134511	0.0173254
0.550532	0.053393	0.157315	0.0601092	0.0921622	0.0864879
0.34854	0.0467996	0.280462	0.0658605	0.1174	0.140939
0.350814	0.0564122	0.220021	0.0897141	0.107113	0.175926
0.297334	0.131272	0.135145	0.117419	0.101303	0.217526
0.603647	0.0992205	0.108395	0.0749196	0.0152687	0.09855
0.490262	0.107641	0.140249	0.0249003	0.0910205	0.145927
0.481613	0.0742803	0.124049	0.110714	0.0579585	0.151385
0.669373	0.0681813	0.0714021	0.102144	0.0348499	0.0540493
0.817353	0.0762337	0.0216216	0.044764	0.0185275	0.0215003
0.544366	0.130463	0.0416869	0.164899	0.0379446	0.0806408
0.248001	0.132701	0.0998376	0.251803	0.0884764	0.179181
0.399384	0.11115	0.123066	0.159348	0.058563	0.148489
0.186906	0.0767161	0.134345	0.416834	0.053032	0.132167
0.219488	0.0550847	0.118179	0.446218	0.0566745	0.104356
0.238812	0.0663437	0.210398	0.353034	0.0659675	0.0654455
0.265069	0.0713386	0.0940718	0.494015	0.0321286	0.0433764
0.238522	0.0725035	0.107024	0.474301	0.0487558	0.0588938
0.331086	0.0987104	0.0561211	0.330089	0.0727821	0.111212
0.438546	0.214223	0.0452759	0.180954	0.0463704	0.0746299
0.615892	0.165898	0.0574402	0.0936267	0.0344065	0.0327364
0.450264	0.197177	0.0887656	0.164842	0.0330679	0.0658825
0.691524	0.0817735	0.0461457	0.0890446	0.0337448	0.0577677
0.114157	0.109579	0.205852	0.441541	0.0633386	0.0655339
0.226481	0.0401555	0.448447	0.217849	0.0240788	0.0429885
0.160804	0.0318179	0.537718	0.177233	0.0266018	0.0658249
0.611868	0.0949454	0.127741	0.0687425	0.0255112	0.0711912
0.672111	0.126851	0.0315395	0.0991669	0.01733	0.0530015
0.764782	0.0498662	0.0426445	0.0429736	0.0617832	0.0379501
0.539922	0.0788299	0.0981588	0.0842227	0.12341	0.0754566
0.385146	0.0857776	0.389936	0.0717542	0.0538574	0.0135286
0.27807	0.0770276	0.548084	0.0280317	0.0551087	0.0136788
0.23094	0.0426096	0.626614	0.0361178	0.0459988	0.0177191
0.0546491	0.0260044	0.788964	0.0522717	0.0312122	0.0468982
0.173987	0.0739543	0.592702	0.0272964	0.0478027	0.0842574
0.434271	0.0775112	0.248494	0.0514567	0.0578591	0.130408
0.332047	0.0781312	0.328722	0.0734774	0.0768559	0.110766
0.396979	0.10045	0.269463	0.103249	0.0514285	0.0784303
0.478667	0.11559	0.126713	0.0880743	0.0995199	0.091436
0.67667	0.0658564	0.0666943	0.0654483	0.0752277	0.0501029
0.575269	0.0950364	0.095882	0.117951	0.0370628	0.0787994
0.535154	0.0955477	0.0595566	0.147177	0.0617085	0.100856
0.338293	0.133175	0.120473	0.242565	0.0848508	0.0806425
0.520763	0.10037	0.103989	0.152825	0.0654676	0.0565852
0.472571	0.0764078	0.0848481	0.232931	0.0656481	0.0675946
0.453457	0.0613265	0.0473461	0.357661	0.036486	0.0437239
0.555783	0.029644	0.0527128	0.278821	0.038523	0.0445166
0.269102	0.092422	0.0705002	0.358537	0.0965712	0.112867
0.381814	0.118094	0.102663	0.210724	0.076626	0.110079
0.517933	0.161439	0.0567224	0.13056	0.0515367	0.0818088
0.382908	0.0864436	0.0903937	0.24772	0.101558	0.0909763
0.0922307	0.079639	0.606932	0.119055	0.0388677	0.0632761
0.0811063	0.0676502	0.681717	0.0856441	0.0437407	0.0401414
0.093457	0.0351871	0.782502	0.0260832	0.0389375	0.0238333
0.157189	0.124419	0.510142	0.122226	0.0477315	0.0382925
0.0445305	0.0573439	0.654551	0.134389	0.020298	0.0888877
0.057018	0.0204035	0.808919	0.0208498	0.0340703	0.058739
0.120496	0.0152582	0.721785	0.0561786	0.0307715	0.05551
0.413025	0.0632822	0.191341	0.0762325	0.130808	0.125312
0.385837	0.0869335	0.315416	0.0402322	0.0580803	0.113501
0.401187	0.104644	0.189055	0.0443902	0.152864	0.10786
0.516707	0.062816	0.140401	0.0392478	0.15216	0.0886681
0.913407	0.0263977	0.0212332	0.0104943	0.00888659	0.0195815
0.878161	0.0494076	0.0401884	0.011567	0.0081878	0.0124886
0.422487	0.0977368	0.176176	0.0732373	0.0931635	0.137199
0.52516	0.112531	0.175732	0.0761262	0.0228937	0.0875559
0.499616	0.11082	0.198074	0.0859096	0.043969	0.0616121
0.623725	0.119064	0.0914733	0.0728296	0.0450934	0.0478145
0.22214	0.156699	0.172808	0.162284	0.0937238	0.192346
0.290795	0.187668	0.114924	0.150459	0.0884292	0.167725
0.528036	0.15565	0.0820775	0.118065	0.056401	0.0597706
0.619025	0.0940744	0.0689752	0.114234	0.0467806	0.0569101
0.491998	0.10836	0.147859	0.135744	0.059157	0.0568817
0.516696	0.114182	0.118149	0.103132	0.097598	0.0502433
0.332592	0.0321917	0.174453	0.274517	0.0726398	0.113606
0.164046	0.0426181	0.357356	0.285931	0.03558	0.114469
0.297814	0.0644163	0.197843	0.328351	0.037464	0.0741116
0.161765	0.0797681	0.482962	0.169396	0.0450384	0.0610701
0.100154	0.04461	0.625431	0.13308	0.0396653	0.0570603
0.137428	0.0728423	0.545118	0.0972303	0.0537628	0.0936187
0.119625	0.0593553	0.446292	0.141388	0.13031	0.10303
0.0859265	0.0665897	0.364996	0.13451	0.177323	0.170655
0.139327	0.150984	0.285893	0.119181	0.0490313	0.255584
0.437575	0.161401	0.126272	0.13927	0.0377978	0.0976834
0.401295	0.215382	0.0533935	0.184985	0.0677001	0.0772443
0.783661	0.0486532	0.0516081	0.0427365	0.0337952	0.0395462
0.758431	0.0378154	0.0684661	0.0646501	0.0316263	0.039011
0.412325	0.161922	0.129506	0.123703	0.0660665	0.106477
0.448677	0.166853	0.091468	0.0993762	0.0540204	0.139606
0.515733	0.193776	0.07072	0.0875537	0.0598914	0.0723258
0.748493	0.0912852	0.0540939	0.0411466	0.0392845	0.0256968
0.688533	0.131171	0.0591662	0.0396305	0.0407253	0.0407737
0.730601	0.104025	0.0545192	0.0366022	0.0440296	0.0302232
0.866905	0.0615329	0.0205337	0.022948	0.0116013	0.0164786
0.659537	0.0596903	0.0754371	0.0642701	0.0686887	0.0723773
0.761337	0.027761	0.0889348	0.0719937	0.023433	0.0265407
0.675364	0.0322602	0.155867	0.054941	0.0361562	0.0454106
0.478408	0.0799337	0.211867	0.036564	0.080113	0.113114
0.218444	0.156818	0.353784	0.0526347	0.0921909	0.126128
0.192797	0.174086	0.363505	0.047764	0.156397	0.0654506
0.0726735	0.0711514	0.70743	0.0287901	0.0863993	0.0335557
0.154624	0.0609111	0.663772	0.0353678	0.0558999	0.0294247
0.729174	0.0581578	0.0681107	0.0475786	0.0473137	0.0496653
0.656993	0.0595253	0.0807802	0.0438421	0.0982729	0.0605862
0.299823	0.0767135	0.33679	0.0580828	0.125752	0.102839
0.278405	0.052985	0.519047	0.0357414	0.0618151	0.0520069
0.13088	0.0789818	0.642459	0.0378819	0.0671199	0.0426773
0.377135	0.0735901	0.420806	0.0471316	0.0582111	0.0231265
0.135067	0.0754069	0.454961	0.126845	0.10437	0.103349
0.310963	0.0768244	0.237103	0.10601	0.0902341	0.178865
0.559459	0.103553	0.137002	0.0747116	0.0536654	0.0716084
0.374775	0.121228	0.263356	0.061901	0.0773814	0.101359
0.234172	0.117958	0.518185	0.0330345	0.0558244	0.0408261
0.153595	0.0695115	0.57282	0.046817	0.0920607	0.0651951
0.346441	0.0713281	0.155751	0.106022	0.190836	0.129621
0.662288	0.085915	0.099337	0.0506638	0.0442923	0.0575043
0.505782	0.0809076	0.16056	0.0571905	0.062681	0.132879
0.529392	0.0523463	0.164673	0.0650473	0.0508427	0.137699
0.480479	0.132629	0.172607	0.0575913	0.085433	0.0712604
0.583052	0.11071	0.092124	0.0656626	0.0558022	0.0926488
0.375805	0.139069	0.16574	0.0600741	0.0720911	0.187221
0.259151	0.202045	0.153474	0.119788	0.111861	0.153681
0.40772	0.167423	0.0675996	0.0999816	0.133239	0.124037
0.338955	0.117434	0.227959	0.116356	0.0788535	0.120442
0.226148	0.0889066	0.294311	0.228394	0.0534276	0.108812
0.372533	0.0756196	0.159804	0.207522	0.107112	0.0774087
0.26332	0.0422985	0.21281	0.147464	0.246661	0.0874458
0.415263	0.028191	0.170795	0.142831	0.164654	0.0782654
0.7783	0.0319292	0.0866608	0.0362481	0.0277811	0.0390808
0.393115	0.0638091	0.145856	0.127331	0.152152	0.117738
0.532375	0.0753269	0.052654	0.127106	0.148912	0.0636258
0.262618	0.0782719	0.107244	0.283512	0.178644	0.0897096
0.170215	0.076266	0.135507	0.35454	0.19367	0.069802
0.39448	0.0478655	0.102939	0.287821	0.11644	0.0504553
0.416531	0.132213	0.0639212	0.269636	0.0796589	0.0380397
0.318951	0.224899	0.0700825	0.205058	0.115047	0.0659622
0.629996	0.107295	0.0650128	0.0925016	0.0650039	0.040191
0.751655	0.0540467	0.0761432	0.042891	0.0453457	0.0299181
0.498307	0.106788	0.0689988	0.0854153	0.172528	0.0679629
0.241854	0.162859	0.171814	0.110727	0.219738	0.0930081
0.205318	0.205716	0.261386	0.110758	0.110369	0.106453
0.403931	0.092291	0.176155	0.128472	0.111172	0.0879791
0.324036	0.134647	0.236564	0.111431	0.122178	0.0711444
0.252463	0.133501	0.198473	0.114827	0.114599	0.186136
0.357431	0.110131	0.163713	0.0670031	0.123805	0.177917
0.314214	0.277809	0.108171	0.0840205	0.113465	0.102321
0.315615	0.268905	0.127148	0.0788652	0.105557	0.10391
0.521767	0.192923	0.103329	0.0649601	0.0427591	0.074262
0.517597	0.156473	0.117242	0.0705154	0.0493563	0.0888153
0.537107	0.131397	0.126733	0.0627278	0.0780616	0.0639737
0.384377	0.1657	0.157102	0.108784	0.114669	0.0693677
0.617226	0.110377	0.105922	0.0497028	0.0704269	0.0463453
0.685289	0.119463	0.0789233	0.0352216	0.0477023	0.0334009
0.579003	0.130995	0.0678202	0.0804951	0.0800689	0.0616178
0.186546	0.158123	0.174137	0.315404	0.0697136	0.0960757
0.24861	0.157274	0.151276	0.324872	0.0312233	0.0867451
0.362575	0.157886	0.103688	0.122411	0.0843688	0.169071
0.358627	0.0874526	0.134535	0.122491	0.217673	0.0792207
0.348193	0.141427	0.0705789	0.162597	0.2215	0.0557037
0.443546	0.107688	0.0998664	0.108659	0.188749	0.0514919
0.497571	0.0148228	0.15707	0.191226	0.0985458	0.0407636
0.275299	0.0268889	0.328331	0.223585	0.0855744	0.060321
0.294163	0.0336816	0.1806	0.379262	0.0509442	0.061349
0.485868	0.0295541	0.0788416	0.301886	0.0455446	0.0583057
0.680417	0.103874	0.0558643	0.0479181	0.0732161	0.0387108
0.633631	0.0897145	0.0902006	0.0518372	0.0608957	0.0737208
0.666491	0.0971359	0.0862344	0.049397	0.0333777	0.0673643
0.712434	0.127298	0.0502838	0.0362582	0.0259168	0.0478087
0.469067	0.23731	0.0864539	0.0640539	0.0770627	0.0660519
0.541931	0.100731	0.0865959	0.137918	0.078924	0.0538993
0.268566	0.168582	0.190975	0.188545	0.0989431	0.0843898
0.313101	0.191273	0.217434	0.0970684	0.105893	0.0752299
0.43963	0.0958577	0.138485	0.146375	0.10612	0.0735322
0.362539	0.119222	0.178734	0.20275	0.0596713	0.0770835
0.391855	0.140427	0.166083	0.115547	0.102781	0.0833063
0.216741	0.0661335	0.189637	0.322848	0.0918693	0.112772
0.152506	0.079337	0.318308	0.321028	0.0749132	0.0539076
0.182496	0.0694566	0.623053	0.0608662	0.0471935	0.0169351
0.0700779	0.0870709	0.737234	0.0190114	0.0476638	0.0389422
0.127834	0.0856933	0.582847	0.0373815	0.109248	0.0569964
0.272203	0.0320328	0.450173	0.0464466	0.122555	0.0765898
0.424749	0.103338	0.170263	0.143877	0.0552367	0.102536
0.503443	0.0885266	0.136703	0.140774	0.0585616	0.0719923
0.485269	0.0441364	0.11249	0.191683	0.0764817	0.0899398
0.502277	0.112772	0.0802244	0.177185	0.0592331	0.0683085
0.55311	0.0490857	0.021815	0.203753	0.110612	0.0616245
0.776555	0.0430597	0.0138976	0.0782402	0.0639138	0.0243333
0.356986	0.085942	0.31188	0.0950049	0.0852971	0.0648895
0.135498	0.0562234	0.623958	0.0422641	0.0858565	0.0561997
0.0505646	0.0728341	0.764156	0.0289344	0.0454226	0.0380886
0.0557839	0.0777573	0.699588	0.0693302	0.0582457	0.0392953
0.121361	0.15627	0.370019	0.0851383	0.183486	0.083725
0.282053	0.10882	0.254014	0.0925903	0.179958	0.0825663
0.499692	0.0751211	0.188237	0.03967	0.0998145	0.0974652
0.183554	0.158707	0.22704	0.0571955	0.262174	0.11133
0.362551	0.151165	0.192564	0.0423619	0.137937	0.113422
0.434318	0.167605	0.154462	0.047466	0.078613	0.117536
0.136151	0.0893493	0.366892	0.14315	0.183365	0.0810923
0.426688	0.0438936	0.30097	0.0812114	0.119105	0.0281326
0.330806	0.139803	0.259768	0.130664	0.0886671	0.0502925
0.247265	0.255166	0.129158	0.172074	0.0916985	0.104638
0.708829	0.0897724	0.0426535	0.0563719	0.061768	0.0406053
0.794337	0.0353303	0.0624874	0.0433696	0.0385543	0.0259216
0.501889	0.16349	0.0960865	0.143817	0.0449537	0.0497633
0.893983	0.0246916	0.058961	0.0122101	0.00624683	0.00390742
0.834644	0.0329093	0.0954307	0.012491	0.0196589	0.00486651
0.657538	0.059886	0.13928	0.0321593	0.0792468	0.0318898
0.785094	0.0505468	0.0329823	0.0320322	0.0550629	0.0442813
0.529861	0.135789	0.099239	0.0390359	0.115792	0.0802833
0.325731	0.214806	0.105231	0.098207	0.147243	0.108782
0.475782	0.136377	0.149957	0.0846443	0.0599157	0.0933245
0.660137	0.0832218	0.0435975	0.0902288	0.0846907	0.0381238
0.509906	0.0711702	0.0910191	0.108761	0.151737	0.0674059
0.455444	0.140634	0.135552	0.0826529	0.105929	0.0797873
0.525402	0.124026	0.0834544	0.109737	0.0878096	0.0695709
0.448637	0.0563735	0.125978	0.223158	0.0997152	0.0461389
0.742811	0.0195874	0.0539567	0.121981	0.0388486	0.0228152
0.304615	0.171807	0.189717	0.21268	0.0675687	0.053613
0.328691	0.0924077	0.0858685	0.400089	0.0624585	0.0304851
0.509113	0.0417031	0.077796	0.295192	0.0499814	0.0262145
0.662779	0.0962511	0.0910203	0.0795791	0.0328849	0.0374851
0.508535	0.225128	0.070886	0.109931	0.0461686	0.0393508
0.691966	0.0757062	0.0443988	0.104569	0.0426018	0.0407576
0.443294	0.0768437	0.104997	0.173736	0.0836607	0.117469
0.320676	0.164794	0.138292	0.190054	0.0758925	0.110292
0.431904	0.16599	0.120135	0.156337	0.0518225	0.0738103
0.396037	0.205373	0.10714	0.154069	0.101184	0.0361963
0.629895	0.109645	0.0841949	0.0856946	0.0742347	0.0163355
0.591886	0.130455	0.0960206	0.10423	0.0449041	0.0325045
0.374064	0.254918	0.112204	0.165701	0.0522021	0.04091
0.749013	0.112987	0.0398056	0.0533386	0.025941	0.0189151
[truncated: 262 more rows]

## Sheet: fig1a_R1_rel_band_pwr_smooth
\delta	\theta	\alpha	\sigma	\beta	\gamma
[truncated: 900 more rows]

[truncated: 347 more sheets: fig1a_R2_rel_band_pwr, fig1a_R2_rel_band_pwr_smooth, fig1a_WU_rel_band_pwr, fig1a_WU_rel_band_pwr_smooth, fig1b_CT1_rel_band_pwr, fig1b_CT1_rel_band_pwr_smooth, fig1b_CT2_rel_band_pwr, fig1b_CT2_rel_band_pwr_smooth, fig1b_EX_rel_band_pwr, fig1b_EX_rel_band_pwr_smooth, fig1b_R1_rel_band_pwr, fig1b_R1_rel_band_pwr_smooth, fig1c_CD_histogram, fig1c_CD_histogram_smooth, fig1c_CT1_histogram, fig1c_CT1_histogram_smooth, fig1c_CT2_histogram, fig1c_CT2_histogram_smooth, fig1c_CT_pairwise_correlation, fig1c_EX_histogram …]
